# Supplementary material for: Macrophages Infected by a Pathogen and a Non-pathogen Spotted Fever Group Rickettsia Reveal Differential Reprogramming Signatures Early in Infection
Source: Front Cell Infect Microbiol. 2019 Apr 10;9:97. doi: 10.3389/fcimb.2019.00097 (PMC6467950; doi:10.3389/fcimb.2019.00097)
Supplement: Supplementary file 1 [file Table_1.XLSX]

## Sheet: Sheet1
Macrophages infected by a pathogen and a non-pathogen Spotted Fever Group Rickettsia reveal differential reprogramming signatures early in infection
Pedro Curto, Sean P. Riley, Isaura Simões*, Juan J. Martinez*
*Corresponding authors: Isaura Simões and Juan J. Martinez
Table S1. List of DE genes in R. conorii-infected THP-1 macrophages compared with uninfected cells (Associated with Fig. 1).
List of DE genes in R. conorii-infected THP-1 macrophages when compared with uninfected cells with associated LOG2 fold change, locus, P-values and corrected P-values.

## Sheet: R.conorii vs Uninfected
OFFICIAL_GENE_SYMBOL	Gene_Name	Log2 (Fold_Change)	locus	p_value	q_value
Y_RNA (1)	Uncharacterized	19.05	20:23457583-23457685	5e-05	0.00318053
Y_RNA (2)	Uncharacterized	18.36	17:7537095-7537196	0.0005	0.0217381
NDUFB4P11	NADH:ubiquinone oxidoreductase subunit B4 pseudogene 11(NDUFB4P11)	13.94	14:103139674-103141959	5e-05	0.00318053
DNAAF1	dynein axonemal assembly factor 1(DNAAF1)	13.63	16:84145286-84187070	5e-05	0.00318053
AP000769.7	Uncharacterized	13.42	11:65497761-65506516	0.0011	0.0394298
RN7SL140P	RNA, 7SL, cytoplasmic 140, pseudogene(RN7SL140P)	13.17	2:20175345-20175639	0.0001	0.00579142
RP4-607I7.1	Uncharacterized	13.17	11:35132654-35138032	5e-05	0.00318053
AC061992.2	Uncharacterized	12.91	17:78315728-78347798	5e-05	0.00318053
RN7SL215P	RNA, 7SL, cytoplasmic 215, pseudogene(RN7SL215P)	12.53	3:194145673-194145971	0.0004	0.0181532
RP1-140K8.2	Uncharacterized	12.5	6:3913921-3914292	5e-05	0.00318053
CCL4L2	C-C motif chemokine ligand 4 like 2(CCL4L2)	8.59455	17:36210923-36212878	5e-05	0.00318053
TNF	tumor necrosis factor(TNF)	7.93231	6:31575566-31578336	5e-05	0.00318053
CCL3L3	C-C motif chemokine ligand 3 like 3(CCL3L3)	7.04615	17:36183234-36196758	5e-05	0.00318053
CXCL1	C-X-C motif chemokine ligand 1(CXCL1)	5.59024	4:73869392-73871242	5e-05	0.00318053
IL1A	interleukin 1 alpha(IL1A)	5.58868	2:112773914-112784590	5e-05	0.00318053
CXCL3	C-X-C motif chemokine ligand 3(CXCL3)	5.55365	4:74036588-74038807	5e-05	0.00318053
CCL3	C-C motif chemokine ligand 3(CCL3)	5.54664	17:36072865-36090169	5e-05	0.00318053
AC058791.1	Uncharacterized	5.3338	7:130853719-130928649	5e-05	0.00318053
NFKBIA	NFKB inhibitor alpha(NFKBIA)	5.28874	14:35401510-35404749	5e-05	0.00318053
DUSP2	dual specificity phosphatase 2(DUSP2)	4.89229	2:96143165-96145440	5e-05	0.00318053
SOCS3	suppressor of cytokine signaling 3(SOCS3)	4.89004	17:78356777-78360077	5e-05	0.00318053
PTGS2	prostaglandin-endoperoxide synthase 2(PTGS2)	4.86341	1:186671790-186680427	5e-05	0.00318053
DUSP1	dual specificity phosphatase 1(DUSP1)	4.68419	5:172758225-172777774	5e-05	0.00318053
CCL20	C-C motif chemokine ligand 20(CCL20)	4.5727	2:227813841-227817564	5e-05	0.00318053
NFKBIZ	NFKB inhibitor zeta(NFKBIZ)	4.53171	3:101827990-101861022	5e-05	0.00318053
CXCL8	C-X-C motif chemokine ligand 8(CXCL8)	4.24027	4:73740505-73743716	5e-05	0.00318053
ASTL	astacin like metalloendopeptidase(ASTL)	4.23194	2:96123849-96138436	5e-05	0.00318053
FOSB	FosB proto-oncogene, AP-1 transcription factor subunit(FOSB)	4.01505	19:45379633-45478828	5e-05	0.00318053
OSM	oncostatin M(OSM)	3.98953	22:30262828-30266840	5e-05	0.00318053
EGR4	early growth response 4(EGR4)	3.93759	2:73290928-73293705	5e-05	0.00318053
RRAD	RRAD, Ras related glycolysis inhibitor and calcium channel regulator(RRAD)	3.78199	16:66921678-66925644	5e-05	0.00318053
CD69	CD69 molecule(CD69)	3.7119	12:9752485-9760901	5e-05	0.00318053
TNFAIP3	TNF alpha induced protein 3(TNFAIP3)	3.67534	6:137823672-137883312	5e-05	0.00318053
KCNA3	potassium voltage-gated channel subfamily A member 3(KCNA3)	3.48532	1:110672464-110675033	5e-05	0.00318053
EGR1	early growth response 1(EGR1)	3.3202	5:138465489-138469315	5e-05	0.00318053
SOD2	superoxide dismutase 2, mitochondrial(SOD2)	3.2497	6:159669056-159789749	5e-05	0.00318053
FAM71A	family with sequence similarity 71 member A(FAM71A)	3.22806	1:212624283-212626778	5e-05	0.00318053
RNU1-32P	RNA, U1 small nuclear 32, pseudogene(RNU1-32P)	3.1924	2:60359215-60391375	5e-05	0.00318053
JUN	Jun proto-oncogene, AP-1 transcription factor subunit(JUN)	3.14097	1:58780787-58784327	5e-05	0.00318053
PDGFB	platelet derived growth factor subunit B(PDGFB)	3.09754	22:39223358-39244751	0.0003	0.0143713
IER3	immediate early response 3(IER3)	3.08837	6:30742928-30744554	5e-05	0.00318053
ATF3	activating transcription factor 3(ATF3)	3.08463	1:212565333-212620777	5e-05	0.00318053
LRRC32	leucine rich repeat containing 32(LRRC32)	3.07543	11:76657055-76670747	0.00025	0.0123183
JUNB	JunB proto-oncogene, AP-1 transcription factor subunit(JUNB)	3.05751	19:12763002-12874951	5e-05	0.00318053
GEM	GTP binding protein overexpressed in skeletal muscle(GEM)	3.04627	8:94249252-94262350	5e-05	0.00318053
RPL24P2	ribosomal protein L24 pseudogene 2(RPL24P2)	2.98656	20:21114722-21115197	5e-05	0.00318053
IL1B	interleukin 1 beta(IL1B)	2.97749	2:112829750-112836903	5e-05	0.00318053
BTG2	BTG anti-proliferation factor 2(BTG2)	2.97297	1:203305490-203309602	5e-05	0.00318053
LINC00346	long intergenic non-protein coding RNA 346(LINC00346)	2.93401	13:110863986-110870251	5e-05	0.00318053
C11orf96	chromosome 11 open reading frame 96(C11orf96)	2.79287	11:43921058-44001157	5e-05	0.00318053
ZFP36	ZFP36 ring finger protein(ZFP36)	2.76389	19:39406812-39409412	5e-05	0.00318053
SNAI1	snail family transcriptional repressor 1(SNAI1)	2.75034	20:49982998-49988886	5e-05	0.00318053
RP11-527N22.1	Uncharacterized	2.68575	8:37326574-37331984	5e-05	0.00318053
RPL7P37	ribosomal protein L7 pseudogene 37(RPL7P37)	2.68227	10:35697299-35698037	0.0002	0.0101777
ATP2B1-AS1	Uncharacterized	2.67155	12:89561128-89712590	5e-05	0.00318053
PPP1R15A	protein phosphatase 1 regulatory subunit 15A(PPP1R15A)	2.66425	19:48872391-48876057	5e-05	0.00318053
CREB5	cAMP responsive element binding protein 5(CREB5)	2.64998	7:28299320-28825894	5e-05	0.00318053
CTGF	connective tissue growth factor(CTGF)	2.58738	6:131948175-132077393	5e-05	0.00318053
LINC01353	long intergenic non-protein coding RNA 1353(LINC01353)	2.56036	1:203287151-203288801	0.00035	0.0162645
G0S2	G0/G1 switch 2(G0S2)	2.55384	1:209661363-209734950	5e-05	0.00318053
RN7SL44P	RNA, 7SL, cytoplasmic 44, pseudogene(RN7SL44P)	2.54273	1:153500462-153500764	5e-05	0.00318053
CD83	CD83 molecule(CD83)	2.53091	6:14117255-14136918	5e-05	0.00318053
KLF2	Kruppel like factor 2(KLF2)	2.49703	19:16324816-16327874	0.00075	0.0302357
BHLHE40	basic helix-loop-helix family member e40(BHLHE40)	2.48886	3:4896808-4985323	5e-05	0.00318053
OTUD1	OTU deubiquitinase 1(OTUD1)	2.46796	10:23439457-23442390	5e-05	0.00318053
KLF10	Kruppel like factor 10(KLF10)	2.40397	8:102648778-102655902	5e-05	0.00318053
MTRNR2L1	MT-RNR2-like 1(MTRNR2L1)	2.39959	17:22523110-22525686	5e-05	0.00318053
ZC3H12A	zinc finger CCCH-type containing 12A(ZC3H12A)	2.39097	1:37474551-37484379	5e-05	0.00318053
ZNF565	zinc finger protein 565(ZNF565)	2.34725	19:36182059-36246257	0.00015	0.00816895
UBE3D	ubiquitin protein ligase E3D(UBE3D)	2.31606	6:82892397-83065841	5e-05	0.00318053
RPL13AP7	ribosomal protein L13a pseudogene 7(RPL13AP7)	2.24329	21:25361820-25362431	5e-05	0.00318053
HCAR3	hydroxycarboxylic acid receptor 3(HCAR3)	2.18452	12:122687124-122716892	5e-05	0.00318053
KDM6B	lysine demethylase 6B(KDM6B)	2.16805	17:7839903-7854796	5e-05	0.00318053
EDN1	endothelin 1(EDN1)	2.14653	6:12290362-12297194	5e-05	0.00318053
MIR137	microRNA 137(MIR137)	2.12802	1:97986739-98049863	5e-05	0.00318053
HCAR2	hydroxycarboxylic acid receptor 2(HCAR2)	2.08432	12:122687124-122716892	5e-05	0.00318053
PIM3	Pim-3 proto-oncogene, serine/threonine kinase(PIM3)	2.06248	22:49960512-49964080	5e-05	0.00318053
PRDM1	PR/SET domain 1(PRDM1)	2.05134	6:106045422-106325791	5e-05	0.00318053
ANKRD30BL	ankyrin repeat domain 30B like(ANKRD30BL)	2.02752	2:132147590-132257969	5e-05	0.00318053
MTRNR2L10	MT-RNR2-like 10(MTRNR2L10)	1.97274	X:55181390-55182920	5e-05	0.00318053
RGS16	regulator of G-protein signaling 16(RGS16)	1.91024	1:182598622-182604408	5e-05	0.00318053
RP11-384O8.1	Uncharacterized	1.89196	2:222317241-222352989	5e-05	0.00318053
LINC02202	Uncharacterized	1.88822	5:159100482-159117478	0.0015	0.0495351
BCL3	B-cell CLL/lymphoma 3(BCL3)	1.86853	19:44747704-44760044	5e-05	0.00318053
RN7SL658P	RNA, 7SL, cytoplasmic 658, pseudogene(RN7SL658P)	1.83037	X:16539136-16539439	5e-05	0.00318053
CTD-3014M21.1	Uncharacterized	1.8028	17:43360040-43361361	5e-05	0.00318053
RP11-408P14.1	Uncharacterized	1.79564	4:65319562-65698029	5e-05	0.00318053
RNU6ATAC3P	RNA, U6atac small nuclear 3, pseudogene(RNU6ATAC3P)	1.78494	17:46916769-46923034	0.0011	0.0394298
OSR2	odd-skipped related transciption factor 2(OSR2)	1.77851	8:98944402-98952104	0.00105	0.038256
RN7SL836P	RNA, 7SL, cytoplasmic 836, pseudogene(RN7SL836P)	1.77792	19:45651509-45651805	5e-05	0.00318053
LINC01686	Uncharacterized	1.77574	1:182615253-182616629	5e-05	0.00318053
CSRNP1	cysteine and serine rich nuclear protein 1(CSRNP1)	1.74768	3:39141854-39154723	5e-05	0.00318053
PTX3	pentraxin 3(PTX3)	1.74681	3:157175222-157533619	5e-05	0.00318053
RN7SL33P	RNA, 7SL, cytoplasmic 33, pseudogene(RN7SL33P)	1.74286	17:2557752-2558094	5e-05	0.00318053
MAFF	MAF bZIP transcription factor F(MAFF)	1.74226	22:38111494-38216511	5e-05	0.00318053
ARL5B	ADP ribosylation factor like GTPase 5B(ARL5B)	1.71567	10:18659404-18681639	5e-05	0.00318053
TNFAIP2	TNF alpha induced protein 2(TNFAIP2)	1.71404	14:103123441-103137439	5e-05	0.00318053
MBD5	methyl-CpG binding domain protein 5(MBD5)	1.71206	2:147844516-148516971	5e-05	0.00318053
KLF6	Kruppel like factor 6(KLF6)	1.67818	10:3775995-3785281	5e-05	0.00318053
RASGEF1B	RasGEF domain family member 1B(RASGEF1B)	1.67195	4:81426392-82044244	5e-05	0.00318053
ANXA2P2	annexin A2 pseudogene 2(ANXA2P2)	1.66541	9:33624273-33625293	0.0009	0.0343216
DUSP8	dual specificity phosphatase 8(DUSP8)	1.66244	11:1554043-1599184	0.0001	0.00579142
NOCT	nocturnin(NOCT)	1.65688	4:139015788-139177218	0.0012	0.0421385
MTRNR2L12	MT-RNR2-like 12(MTRNR2L12)	1.65384	3:96617187-96618236	5e-05	0.00318053
SHISA2	shisa family member 2(SHISA2)	1.63438	13:26044596-26051031	0.00075	0.0302357
ICAM1	intercellular adhesion molecule 1(ICAM1)	1.63078	19:10251900-10289019	5e-05	0.00318053
RP11-61J19.5	Uncharacterized	1.60701	1:212557832-212559731	0.00135	0.0460513
RN7SL338P	RNA, 7SL, cytoplasmic 338, pseudogene(RN7SL338P)	1.59886	9:35049270-35049563	5e-05	0.00318053
LYPLA2P2	lysophospholipase II pseudogene 2(LYPLA2P2)	1.58181	19:7879444-7880120	0.0001	0.00579142
EEF1A1P11	eukaryotic translation elongation factor 1 alpha 1 pseudogene 11(EEF1A1P11)	1.56994	1:96446929-96448318	5e-05	0.00318053
FAM153C	family with sequence similarity 153, member C, pseudogene(FAM153C)	1.56222	5:178006404-178056194	5e-05	0.00318053
PTGER4	prostaglandin E receptor 4(PTGER4)	1.55319	5:40512332-40755975	5e-05	0.00318053
RPL13AP5	ribosomal protein L13a pseudogene 5(RPL13AP5)	1.55246	10:96750287-96750899	5e-05	0.00318053
IER2	immediate early response 2(IER2)	1.54119	19:13150414-13154908	5e-05	0.00318053
U1(1)	Uncharacterized	1.54092	1:148522600-148522765	5e-05	0.00318053
RN7SL521P	RNA, 7SL, cytoplasmic 521, pseudogene(RN7SL521P)	1.50728	7:149102783-149126346	5e-05	0.00318053
JADE3	jade family PHD finger 3(JADE3)	1.50631	X:46912275-47061242	0.0012	0.0421385
SAT1	spermidine/spermine N1-acetyltransferase 1(SAT1)	1.50072	X:23783172-23786226	5e-05	0.00318053
RN7SL162P	RNA, 7SL, cytoplasmic 162, pseudogene(RN7SL162P)	1.47364	22:27851668-28679865	5e-05	0.00318053
SPACA6	sperm acrosome associated 6(SPACA6)	1.46342	19:51685362-51712387	5e-05	0.00318053
GADD45B	growth arrest and DNA damage inducible beta(GADD45B)	1.4525	19:2476121-2478259	5e-05	0.00318053
PLAU	plasminogen activator, urokinase(PLAU)	1.44733	10:73909176-73922777	5e-05	0.00318053
TUBB2A	tubulin beta 2A class IIa(TUBB2A)	1.44447	6:3153668-3157526	0.0015	0.0495351
TRAF1	TNF receptor associated factor 1(TRAF1)	1.43941	9:120902392-120929173	5e-05	0.00318053
RP3-340B19.2	Uncharacterized	1.43399	6:35555872-35556264	5e-05	0.00318053
Y_RNA (3)	Uncharacterized	1.41865	11:118836009-118836111	0.0005	0.0217381
RN7SL838P	RNA, 7SL, cytoplasmic 838, pseudogene(RN7SL838P)	1.38352	11:417932-442011	5e-05	0.00318053
IL23A	interleukin 23 subunit alpha(IL23A)	1.37961	12:56334173-56340410	5e-05	0.00318053
IER5	immediate early response 5(IER5)	1.36952	1:181088711-181092899	5e-05	0.00318053
CKS2	CDC28 protein kinase regulatory subunit 2(CKS2)	1.36119	9:89311197-89316703	5e-05	0.00318053
RN7SL824P	RNA, 7SL, cytoplasmic 824, pseudogene(RN7SL824P)	1.34912	1:92402388-92402685	5e-05	0.00318053
RP11-810P12.7	Uncharacterized	1.33594	11:61967793-61969490	5e-05	0.00318053
RP11-553P9.1	Uncharacterized	1.3331	4:135045463-135046850	0.0004	0.0181532
RIPK2	receptor interacting serine/threonine kinase 2(RIPK2)	1.31524	8:89757746-89791063	5e-05	0.00318053
RHOB	ras homolog family member B(RHOB)	1.31406	2:20447073-20449445	5e-05	0.00318053
XIRP1	xin actin binding repeat containing 1(XIRP1)	1.30941	3:39183209-39192596	5e-05	0.00318053
RN7SL471P	RNA, 7SL, cytoplasmic 471, pseudogene(RN7SL471P)	1.29583	6:28977474-28977773	0.0002	0.0101777
RN7SL513P	RNA, 7SL, cytoplasmic 513, pseudogene(RN7SL513P)	1.29107	19:18333275-18333573	5e-05	0.00318053
RN7SL148P	RNA, 7SL, cytoplasmic 148, pseudogene(RN7SL148P)	1.29033	1:244103931-244104210	0.0001	0.00579142
NDE1	nudE neurodevelopment protein 1(NDE1)	1.28517	16:15643266-15857033	5e-05	0.00318053
NFE2L2	nuclear factor, erythroid 2 like 2(NFE2L2)	1.28141	2:177227594-177559299	5e-05	0.00318053
STX11	syntaxin 11(STX11)	1.25944	6:144150525-144188370	5e-05	0.00318053
F3	coagulation factor III, tissue factor(F3)	1.25891	1:94529224-94541800	0.00035	0.0162645
NAMPT	nicotinamide phosphoribosyltransferase(NAMPT)	1.2535	7:106248284-106286326	0.00035	0.0162645
TNFSF9	tumor necrosis factor superfamily member 9(TNFSF9)	1.24973	19:6530998-6535928	5e-05	0.00318053
ERICD	E2F1-regulated inhibitor of cell death (non-protein coding)(ERICD)	1.24872	8:140636280-140638283	5e-05	0.00318053
RN7SL87P	RNA, 7SL, cytoplasmic 87, pseudogene(RN7SL87P)	1.22908	5:144140878-144141166	0.00095	0.0357887
FOS	Fos proto-oncogene, AP-1 transcription factor subunit(FOS)	1.20585	14:75278773-75282230	5e-05	0.00318053
BCL2A1	BCL2 related protein A1(BCL2A1)	1.20125	15:79960888-79971446	5e-05	0.00318053
UHRF1BP1	UHRF1 binding protein 1(UHRF1BP1)	1.19381	6:34792014-34888089	0.0005	0.0217381
RN7SL478P	RNA, 7SL, cytoplasmic 478, pseudogene(RN7SL478P)	1.18635	7:97998324-97998622	5e-05	0.00318053
RN7SL679P	RNA, 7SL, cytoplasmic 679, pseudogene(RN7SL679P)	1.18152	1:26593242-26593546	5e-05	0.00318053
EHD1	EH domain containing 1(EHD1)	1.1695	11:64851641-64888296	5e-05	0.00318053
RPS3AP6	ribosomal protein S3A pseudogene 6(RPS3AP6)	1.155	15:59768351-59769146	5e-05	0.00318053
TRIB1	tribbles pseudokinase 1(TRIB1)	1.15335	8:125430320-125438405	5e-05	0.00318053
ARRDC3	arrestin domain containing 3(ARRDC3)	1.14626	5:91368723-91439085	0.001	0.0371316
PLK3	polo like kinase 3(PLK3)	1.1434	1:44800224-44806675	5e-05	0.00318053
NLRP3	NLR family pyrin domain containing 3(NLRP3)	1.14121	1:247416155-247449108	0.00015	0.00816895
Y_RNA (4)	Uncharacterized	1.11555	20:16670640-16670742	0.00015	0.00816895
SNN	stannin(SNN)	1.10775	16:11668413-11744506	0.0003	0.0143713
RN7SL18P	RNA, 7SL, cytoplasmic 18, pseudogene(RN7SL18P)	1.10466	2:62491177-62491468	5e-05	0.00318053
BCL6	B-cell CLL/lymphoma 6(BCL6)	1.10465	3:187698258-187746028	0.00105	0.038256
NFKB2	nuclear factor kappa B subunit 2(NFKB2)	1.10398	10:102394109-102402529	0.00025	0.0123183
Y_RNA (5)	Uncharacterized	1.09486	10:10232610-10232712	0.0014	0.0472378
YBX1P10	Y-box binding protein 1 pseudogene 10(YBX1P10)	1.07634	9:35971343-35972318	5e-05	0.00318053
ETS2	ETS proto-oncogene 2, transcription factor(ETS2)	1.06731	21:38805306-38824955	5e-05	0.00318053
RPL24P4	ribosomal protein L24 pseudogene 4(RPL24P4)	1.0525	6:42956344-42956765	0.00115	0.0407515
RGS1	regulator of G-protein signaling 1(RGS1)	1.05111	1:192575726-192580031	5e-05	0.00318053
CCRL2	C-C motif chemokine receptor like 2(CCRL2)	1.04852	3:46407162-46412997	5e-05	0.00318053
EPOP	Elongin BC and polycomb repressive complex 2 associated protein(EPOP)	1.0459	17:38671702-38675421	5e-05	0.00318053
FTH1	ferritin heavy chain 1(FTH1)	1.0405	11:61949820-61967660	5e-05	0.00318053
MTRNR2L6	MT-RNR2-like 6(MTRNR2L6)	1.03762	7:142666271-142667718	0.0007	0.0287426
PRKCQ-AS1	PRKCQ antisense RNA 1(PRKCQ-AS1)	1.03601	10:6580418-6616452	0.0009	0.0343216
RPL6P27	ribosomal protein L6 pseudogene 27(RPL6P27)	1.02939	18:6462143-6463015	0.00015	0.00816895
PMAIP1	phorbol-12-myristate-13-acetate-induced protein 1(PMAIP1)	1.02312	18:59899947-59904306	5e-05	0.00318053
RND3	Rho family GTPase 3(RND3)	1.0179	2:150468194-150539011	5e-05	0.00318053
FOSL1	FOS like 1, AP-1 transcription factor subunit(FOSL1)	1.01085	11:65892048-65900573	5e-05	0.00318053
YBX1P1	Y-box binding protein 1 pseudogene 1(YBX1P1)	1.00065	14:66012829-66013789	5e-05	0.00318053
RPL3P4	ribosomal protein L3 pseudogene 4(RPL3P4)	0.994541	14:98972878-98973301	0.0001	0.00579142
SGK1	serum/glucocorticoid regulated kinase 1(SGK1)	0.990234	6:134169245-134318112	5e-05	0.00318053
RP11-475C16.1	Uncharacterized	0.989517	6:153231319-153347488	5e-05	0.00318053
ZNF697	zinc finger protein 697(ZNF697)	0.975396	1:119619421-119647773	5e-05	0.00318053
DUSP5	dual specificity phosphatase 5(DUSP5)	0.96134	10:110497837-110511544	5e-05	0.00318053
PPP1R14C	protein phosphatase 1 regulatory inhibitor subunit 14C(PPP1R14C)	0.958785	6:150143075-150250357	5e-05	0.00318053
RN7SL97P	RNA, 7SL, cytoplasmic 97, pseudogene(RN7SL97P)	0.948325	18:25818233-25818532	0.00065	0.0268315
RN7SL555P	RNA, 7SL, cytoplasmic 555, pseudogene(RN7SL555P)	0.930192	20:3094170-3094509	5e-05	0.00318053
PLAGL2	PLAG1 like zinc finger 2(PLAGL2)	0.927509	20:32192502-32207791	5e-05	0.00318053
PHLDA1	pleckstrin homology like domain family A member 1(PHLDA1)	0.922043	12:76025446-76033932	5e-05	0.00318053
EGR2	early growth response 2(EGR2)	0.914563	10:62811995-62919900	0.0002	0.0101777
RN7SL357P	RNA, 7SL, cytoplasmic 357, pseudogene(RN7SL357P)	0.913438	4:56805833-56806131	0.0001	0.00579142
RN7SL184P	RNA, 7SL, cytoplasmic 184, pseudogene(RN7SL184P)	0.908645	4:113419839-113420136	0.0002	0.0101777
GBP1	guanylate binding protein 1(GBP1)	0.899931	1:89052318-89065360	0.0011	0.0394298
MARCKS	myristoylated alanine rich protein kinase C substrate(MARCKS)	0.896796	6:113857361-113863471	5e-05	0.00318053
MSC	musculin(MSC)	0.890161	8:71828166-72118393	5e-05	0.00318053
B3GNT5	UDP-GlcNAc:betaGal beta-1,3-N-acetylglucosaminyltransferase 5(B3GNT5)	0.8892	3:183178042-183428778	0.0014	0.0472378
CITED4	Cbp/p300 interacting transactivator with Glu/Asp rich carboxy-terminal domain 4(CITED4)	0.884007	1:40861050-40862366	5e-05	0.00318053
ZBTB10	zinc finger and BTB domain containing 10(ZBTB10)	0.883689	8:80484560-80526265	5e-05	0.00318053
SRGAP2D	SLIT-ROBO Rho GTPase activating protein 2D (pseudogene)(SRGAP2D)	0.879124	1:143975086-144068350	0.00095	0.0357887
EIF3FP3	eukaryotic translation initiation factor 3 subunit F pseudogene 3(EIF3FP3)	0.871421	2:58251439-58252525	0.0001	0.00579142
RGS2	regulator of G-protein signaling 2(RGS2)	0.869209	1:192809038-192812283	5e-05	0.00318053
RPS19P1	ribosomal protein S19 pseudogene 1(RPS19P1)	0.861218	20:18504632-18505066	0.00015	0.00816895
EEF1A1P9	eukaryotic translation elongation factor 1 alpha 1 pseudogene 9(EEF1A1P9)	0.855489	4:105484697-105486080	5e-05	0.00318053
TNFSF15	tumor necrosis factor superfamily member 15(TNFSF15)	0.855148	9:114784634-114806126	5e-05	0.00318053
TNFAIP8	TNF alpha induced protein 8(TNFAIP8)	0.855125	5:119268691-119399688	0.0004	0.0181532
SMAD7	SMAD family member 7(SMAD7)	0.852553	18:48919852-48950711	0.0005	0.0217381
EEF1A1P12	eukaryotic translation elongation factor 1 alpha 1 pseudogene 12(EEF1A1P12)	0.851244	2:106697330-106698676	0.00115	0.0407515
SLC2A6	solute carrier family 2 member 6(SLC2A6)	0.851023	9:133471094-133479137	5e-05	0.00318053
NUDT15	nudix hydrolase 15(NUDT15)	0.850744	13:48037566-48047222	0.00095	0.0357887
UQCRHL	ubiquinol-cytochrome c reductase hinge protein like(UQCRHL)	0.840161	1:15807168-15809348	5e-05	0.00318053
YRDC	yrdC N6-threonylcarbamoyltransferase domain containing(YRDC)	0.838491	1:37802943-37809454	0.0001	0.00579142
CH507-42P11.8	Uncharacterized	0.836637	21:6111133-6123739	0.0002	0.0101777
EIF1	eukaryotic translation initiation factor 1(EIF1)	0.831438	17:41688884-41692668	5e-05	0.00318053
NFKBIE	NFKB inhibitor epsilon(NFKBIE)	0.827287	6:44258165-44265788	5e-05	0.00318053
PLEK	pleckstrin(PLEK)	0.822997	2:68361213-68397453	5e-05	0.00318053
RN7SL472P	RNA, 7SL, cytoplasmic 472, pseudogene(RN7SL472P)	0.817404	14:102077179-102077472	5e-05	0.00318053
MXD1	MAX dimerization protein 1(MXD1)	0.812128	2:69893559-69942945	0.00015	0.00816895
ACKR3	atypical chemokine receptor 3(ACKR3)	0.806981	2:236567786-236582358	5e-05	0.00318053
RPS2P46	ribosomal protein S2 pseudogene 46(RPS2P46)	0.799757	17:19417803-19492991	0.0004	0.0181532
JUND	JunD proto-oncogene, AP-1 transcription factor subunit(JUND)	0.799499	19:18279759-18281622	0.00035	0.0162645
FLOT1	flotillin 1(FLOT1)	0.796133	6:30727708-30742733	0.00095	0.0357887
MCL1	BCL2 family apoptosis regulator(MCL1)	0.78284	1:150548561-150579738	0.00065	0.0268315
DDIT4	DNA damage inducible transcript 4(DDIT4)	0.781304	10:72273919-72276036	0.00025	0.0123183
SDC4	syndecan 4(SDC4)	0.777802	20:45325287-45348424	5e-05	0.00318053
E2F7	E2F transcription factor 7(E2F7)	0.775726	12:77021246-77065580	5e-05	0.00318053
DUSP10	dual specificity phosphatase 10(DUSP10)	0.770831	1:221701423-221742176	0.0001	0.00579142
ZBTB5	zinc finger and BTB domain containing 5(ZBTB5)	0.766413	9:37438113-37465399	5e-05	0.00318053
ZC3H12C	zinc finger CCCH-type containing 12C(ZC3H12C)	0.765556	11:110093360-110171841	5e-05	0.00318053
PNRC1	proline rich nuclear receptor coactivator 1(PNRC1)	0.762955	6:89080750-89085160	0.0001	0.00579142
JRKL	JRK-like(JRKL)	0.758283	11:96389988-96507574	0.0004	0.0181532
CAP1P2	CAP1 pseudogene 2(CAP1P2)	0.749279	10:43604842-43606251	5e-05	0.00318053
CITED2	Cbp/p300 interacting transactivator with Glu/Asp rich carboxy-terminal domain 2(CITED2)	0.744378	6:139371806-139374620	0.00015	0.00816895
RNF19B	ring finger protein 19B(RNF19B)	0.740624	1:32936444-32964685	5e-05	0.00318053
KB-1042C11.5	Uncharacterized	0.730778	8:102656463-102687118	0.00135	0.0460513
HIST1H2BG	histone cluster 1 H2B family member g(HIST1H2BG)	0.721154	6:26215158-26216692	5e-05	0.00318053
MYC	v-myc avian myelocytomatosis viral oncogene homolog(MYC)	0.711373	8:127735433-127741434	0.0008	0.0315949
RNVU1-15	RNA, variant U1 small nuclear 15(RNVU1-15)	0.707837	1:144412575-144412740	0.0001	0.00579142
MZT1	mitotic spindle organizing protein 1(MZT1)	0.695035	13:72708356-72727687	0.00045	0.0199556
ZFP36L1	ZFP36 ring finger protein like 1(ZFP36L1)	0.691725	14:68787659-68796253	5e-05	0.00318053
HIST1H4E	histone cluster 1 H4 family member e(HIST1H4E)	0.690879	6:26204551-26206038	5e-05	0.00318053
RPL9P9	Uncharacterized	0.68472	15:82355141-82439153	5e-05	0.00318053
H3F3B	H3 histone family member 3B(H3F3B)	0.673557	17:75776433-75825799	0.00055	0.023647
CDKN1A	cyclin dependent kinase inhibitor 1A(CDKN1A)	0.667196	6:36676459-36687339	0.00065	0.0268315
GBP2	guanylate binding protein 2(GBP2)	0.665085	1:89106131-89176040	5e-05	0.00318053
REL	REL proto-oncogene, NF-kB subunit(REL)	0.659209	2:60881520-60931610	0.0012	0.0421385
RN7SL40P	RNA, 7SL, cytoplasmic 40, pseudogene(RN7SL40P)	0.658963	2:202357075-202357417	5e-05	0.00318053
NINJ1	ninjurin 1(NINJ1)	0.653999	9:93121488-93134288	0.0002	0.0101777
CCNL1	cyclin L1(CCNL1)	0.652264	3:157146507-157160760	0.00065	0.0268315
LCP2	lymphocyte cytosolic protein 2(LCP2)	0.649971	5:170232446-170298227	0.0009	0.0343216
CEBPD	CCAAT/enhancer binding protein delta(CEBPD)	0.622688	8:47736908-47739086	0.0009	0.0343216
SDE2	SDE2 telomere maintenance homolog(SDE2)	0.603433	1:225982701-225999331	0.0001	0.00579142
SERTAD1	SERTA domain containing 1(SERTAD1)	0.594913	19:40421591-40426025	0.0001	0.00579142
PTGES3	prostaglandin E synthase 3(PTGES3)	0.587182	12:56663340-56688408	0.00045	0.0199556
CYTOR	cytoskeleton regulator RNA(CYTOR)	0.583447	2:87439522-87606805	0.0004	0.0181532
PLIN2	perilipin 2(PLIN2)	0.579001	9:19108374-19149290	0.00075	0.0302357
CH17-373J23.1	Uncharacterized	0.558786	1:145281115-145281462	0.00035	0.0162645
RN7SL767P	RNA, 7SL, cytoplasmic 767, pseudogene(RN7SL767P)	0.553021	3:113632703-113632998	0.0002	0.0101777
ETV3	ETS variant 3(ETV3)	0.540016	1:157121190-157138474	0.00095	0.0357887
COMMD6	COMM domain containing 6(COMMD6)	0.539359	13:75525218-75549439	0.001	0.0371316
KPNA3	karyopherin subunit alpha 3(KPNA3)	0.539001	13:49699306-49793307	0.0009	0.0343216
CHMP1B	charged multivesicular body protein 1B(CHMP1B)	0.537445	18:11688955-11909223	0.0014	0.0472378
H1F0	H1 histone family member 0(H1F0)	0.534205	22:37805092-37807436	0.0003	0.0143713
TICAM1	toll like receptor adaptor molecule 1(TICAM1)	0.53167	19:4815931-4831704	0.00085	0.0333153
AC024592.12	Uncharacterized	0.515679	19:5865825-5904006	0.00075	0.0302357
MID1IP1	MID1 interacting protein 1(MID1IP1)	0.508388	X:38801431-38806537	0.0014	0.0472378
OSTF1	osteoclast stimulating factor 1(OSTF1)	0.499178	9:75088542-75147265	0.00105	0.038256
H1FX	H1 histone family member X(H1FX)	0.488996	3:129314770-129326225	0.0009	0.0343216
NFIL3	nuclear factor, interleukin 3 regulated(NFIL3)	0.470113	9:91409044-91423862	0.0013	0.0448384
FUCA1	fucosidase, alpha-L- 1, tissue(FUCA1)	-0.469965	1:23845076-23868294	0.0013	0.0448384
SLC30A1	solute carrier family 30 member 1(SLC30A1)	-0.480551	1:211571567-211578742	0.00115	0.0407515
CD1D	CD1d molecule(CD1D)	-0.488194	1:158179946-158184896	0.00105	0.038256
CECR6	cat eye syndrome chromosome region, candidate 6(CECR6)	-0.500198	22:17116298-17121367	0.0008	0.0315949
TBCC	tubulin folding cofactor C(TBCC)	-0.501925	6:42744480-42746096	0.001	0.0371316
ORAI1	ORAI calcium release-activated calcium modulator 1(ORAI1)	-0.502913	12:121626549-121642677	0.0013	0.0448384
TMEM185B	transmembrane protein 185B(TMEM185B)	-0.506164	2:120221277-120223408	0.0015	0.0495351
NOMO3	NODAL modulator 3(NOMO3)	-0.51153	16:16232494-16294814	0.00025	0.0123183
CALU	calumenin(CALU)	-0.525501	7:128739291-128771807	0.0011	0.0394298
LMF2	lipase maturation factor 2(LMF2)	-0.530261	22:50502948-50507691	0.00125	0.0435983
TUBGCP6	tubulin gamma complex associated protein 6(TUBGCP6)	-0.533017	22:50217688-50244992	0.00065	0.0268315
ME3	malic enzyme 3(ME3)	-0.535729	11:86431589-86672636	0.0014	0.0472378
SLC22A16	solute carrier family 22 member 16(SLC22A16)	-0.539358	6:110424686-110476641	0.00115	0.0407515
SEMA4C	semaphorin 4C(SEMA4C)	-0.539916	2:96859715-96870757	0.0008	0.0315949
P2RX1	purinergic receptor P2X 1(P2RX1)	-0.548268	17:3896591-3916500	0.0006	0.025514
ABCB6	ATP binding cassette subfamily B member 6 (Langereis blood group)(ABCB6)	-0.552298	2:219209767-219229717	0.00035	0.0162645
SCARNA13	small Cajal body-specific RNA 13(SCARNA13)	-0.5531	14:95532296-95544724	0.00065	0.0268315
TM9SF4	transmembrane 9 superfamily member 4(TM9SF4)	-0.554352	20:32109505-32167258	0.00145	0.0486079
RN7SKP91	RNA, 7SK small nuclear pseudogene 91(RN7SKP91)	-0.559552	1:30843822-30844110	0.0011	0.0394298
CCR1	C-C motif chemokine receptor 1(CCR1)	-0.563113	3:46163603-46266706	0.0002	0.0101777
NID1	nidogen 1(NID1)	-0.56548	1:235975829-236065162	0.0001	0.00579142
AGT	angiotensinogen(AGT)	-0.568609	1:230702522-230802003	0.00025	0.0123183
GBA	glucosylceramidase beta(GBA)	-0.573137	1:155234451-155244699	0.00105	0.038256
NPTX1	neuronal pentraxin 1(NPTX1)	-0.581103	17:80467147-80477843	0.0003	0.0143713
CCDC130	coiled-coil domain containing 130(CCDC130)	-0.581507	19:13731759-13763296	0.0008	0.0315949
SLC29A1	solute carrier family 29 member 1 (Augustine blood group)(SLC29A1)	-0.582629	6:44219504-44234151	0.0003	0.0143713
NUP210	nucleoporin 210(NUP210)	-0.585064	3:13316234-13420309	0.0005	0.0217381
LOXL4	lysyl oxidase like 4(LOXL4)	-0.585533	10:98247689-98268250	0.0001	0.00579142
EGFL7	EGF like domain multiple 7(EGFL7)	-0.586028	9:136648609-136672678	0.00075	0.0302357
SLC12A9	solute carrier family 12 member 9(SLC12A9)	-0.58639	7:100802564-100867009	0.00035	0.0162645
TMEM201	transmembrane protein 201(TMEM201)	-0.586451	1:9588921-9614873	0.00075	0.0302357
ZNF692	zinc finger protein 692(ZNF692)	-0.58654	1:248850005-248859144	0.0015	0.0495351
CD180	CD180 molecule(CD180)	-0.587027	5:67179612-67196799	0.00035	0.0162645
GRIN2D	glutamate ionotropic receptor NMDA type subunit 2D(GRIN2D)	-0.587402	19:48394874-48444931	0.00015	0.00816895
SIGMAR1	sigma non-opioid intracellular receptor 1(SIGMAR1)	-0.58898	9:34634721-34637809	0.00135	0.0460513
RP11-244H3.4	Uncharacterized	-0.589605	1:34974355-35031968	0.00105	0.038256
CTD-3252C9.4	Uncharacterized	-0.590688	19:13834515-13836359	0.00065	0.0268315
SCARB1	scavenger receptor class B member 1(SCARB1)	-0.5912	12:124776855-124882668	0.001	0.0371316
RET	ret proto-oncogene(RET)	-0.59794	10:43077026-43130351	0.0002	0.0101777
RNU6ATAC	RNA, U6atac small nuclear (U12-dependent splicing)(RNU6ATAC)	-0.600833	9:134164438-134164564	0.00075	0.0302357
RP11-473M20.9	Uncharacterized	-0.608756	16:3065296-3087100	0.0009	0.0343216
TIMP1	TIMP metallopeptidase inhibitor 1(TIMP1)	-0.609418	X:47561099-47630305	0.0013	0.0448384
PKDCC	protein kinase domain containing, cytoplasmic(PKDCC)	-0.609502	2:42048019-42058528	0.0003	0.0143713
C16orf54	chromosome 16 open reading frame 54(C16orf54)	-0.611172	16:29742462-29748299	5e-05	0.00318053
CCNL2	cyclin L2(CCNL2)	-0.611702	1:1385710-1399328	0.001	0.0371316
ADGRE4P	adhesion G protein-coupled receptor E4, pseudogene(ADGRE4P)	-0.613092	19:6952499-6997872	0.00025	0.0123183
LGALS3BP	galectin 3 binding protein(LGALS3BP)	-0.614186	17:78971237-78980109	0.00105	0.038256
COL8A2	collagen type VIII alpha 2 chain(COL8A2)	-0.615049	1:36095235-36125220	0.00015	0.00816895
LINC01125	long intergenic non-protein coding RNA 1125(LINC01125)	-0.619413	2:97664216-97703064	0.00125	0.0435983
TIMP3	TIMP metallopeptidase inhibitor 3(TIMP3)	-0.633681	22:32512551-33058372	0.0002	0.0101777
MFSD3	major facilitator superfamily domain containing 3(MFSD3)	-0.635711	8:144509073-144511213	0.0001	0.00579142
CHST14	carbohydrate sulfotransferase 14(CHST14)	-0.64468	15:40470997-40474571	5e-05	0.00318053
REEP4	receptor accessory protein 4(REEP4)	-0.649142	8:22138019-22141951	0.0001	0.00579142
METTL17	methyltransferase like 17(METTL17)	-0.649408	14:20989769-20999163	0.0002	0.0101777
ADGRE5	adhesion G protein-coupled receptor E5(ADGRE5)	-0.658533	19:14380500-14408725	0.001	0.0371316
RNU5D-1	RNA, U5D small nuclear 1(RNU5D-1)	-0.659223	1:44731054-44731170	0.0002	0.0101777
SLC35F5	solute carrier family 35 member F5(SLC35F5)	-0.669362	2:113705010-113756823	0.00135	0.0460513
PHB2	prohibitin 2(PHB2)	-0.670239	12:6964948-6970825	0.0008	0.0315949
ALG3	ALG3, alpha-1,3- mannosyltransferase(ALG3)	-0.675508	3:184230428-184249548	0.0004	0.0181532
CFAP206	cilia and flagella associated protein 206(CFAP206)	-0.677552	6:87407982-87512336	0.0001	0.00579142
LINC00235	long intergenic non-protein coding RNA 235(LINC00235)	-0.678719	16:525154-527407	0.00055	0.023647
ANPEP	alanyl aminopeptidase, membrane(ANPEP)	-0.679534	15:89784888-89815401	0.00065	0.0268315
CTSG	cathepsin G(CTSG)	-0.689639	14:24573521-24576260	0.00015	0.00816895
SNORD92	small nucleolar RNA, C/D box 92(SNORD92)	-0.68997	2:28894642-28948222	0.0003	0.0143713
SNORD3C	small nucleolar RNA, C/D box 3C(SNORD3C)	-0.691217	17:19189664-19190245	5e-05	0.00318053
SOWAHD	sosondowah ankyrin repeat domain family member D(SOWAHD)	-0.696135	X:119758612-119760164	0.00085	0.0333153
SNORA38B	small nucleolar RNA, H/ACA box 38B(SNORA38B)	-0.697392	17:67717832-67744531	5e-05	0.00318053
NOTCH1	notch 1(NOTCH1)	-0.698072	9:136494443-136545862	0.00045	0.0199556
SPINT1	serine peptidase inhibitor, Kunitz type 1(SPINT1)	-0.703917	15:40835807-40858207	0.0004	0.0181532
ELANE	elastase, neutrophil expressed(ELANE)	-0.706824	19:851013-856247	5e-05	0.00318053
MRM1	mitochondrial rRNA methyltransferase 1(MRM1)	-0.714598	17:36601571-36608971	0.0005	0.0217381
TPBG	trophoblast glycoprotein(TPBG)	-0.725408	6:82363205-82370828	5e-05	0.00318053
ZNF536	zinc finger protein 536(ZNF536)	-0.725843	19:30219665-30713538	0.0002	0.0101777
PRTN3	proteinase 3(PRTN3)	-0.729492	19:840959-848175	0.00045	0.0199556
ADAMTS14	ADAM metallopeptidase with thrombospondin type 1 motif 14(ADAMTS14)	-0.730901	10:70672802-70762441	0.0002	0.0101777
C9orf106	chromosome 9 open reading frame 106(C9orf106)	-0.733638	9:129321015-129324905	5e-05	0.00318053
SNORD67	small nucleolar RNA, C/D box 67(SNORD67)	-0.735245	11:46743047-46846308	5e-05	0.00318053
GP1BB	glycoprotein Ib platelet beta subunit(GP1BB)	-0.735329	22:19714463-19724772	0.0011	0.0394298
ECM1	extracellular matrix protein 1(ECM1)	-0.744314	1:150508061-150513789	5e-05	0.00318053
KIR3DX1	killer cell immunoglobulin like receptor, three Ig domains X1(KIR3DX1)	-0.74949	19:54532691-54545771	0.00145	0.0486079
U3(1)	Uncharacterized	-0.752566	17:48133439-48430275	0.0002	0.0101777
NUAK2	NUAK family kinase 2(NUAK2)	-0.752987	1:205302058-205321791	5e-05	0.00318053
ENG	endoglin(ENG)	-0.754726	9:127815011-127854756	5e-05	0.00318053
VSIG4	V-set and immunoglobulin domain containing 4(VSIG4)	-0.761272	X:66021737-66040125	5e-05	0.00318053
RNU5E-1	RNA, U5E small nuclear 1(RNU5E-1)	-0.761922	1:11908151-11908271	5e-05	0.00318053
DCHS1	dachsous cadherin-related 1(DCHS1)	-0.762297	11:6621322-6655854	5e-05	0.00318053
VTRNA2-1	vault RNA 2-1(VTRNA2-1)	-0.764721	5:136080470-136080597	5e-05	0.00318053
EPHB2	EPH receptor B2(EPHB2)	-0.765435	1:22710838-22921500	0.0001	0.00579142
MBOAT7	membrane bound O-acyltransferase domain containing 7(MBOAT7)	-0.766466	19:54173411-54189882	0.0009	0.0343216
AHNAK	AHNAK nucleoprotein(AHNAK)	-0.768862	11:62433541-62556235	0.00145	0.0486079
RNU5B-1	RNA, U5B small nuclear 1(RNU5B-1)	-0.769151	15:65304676-65304792	5e-05	0.00318053
U1(2)	Uncharacterized	-0.770974	1:145465616-145465780	5e-05	0.00318053
SNORD60	small nucleolar RNA, C/D box 60(SNORD60)	-0.799879	16:2154796-2155358	5e-05	0.00318053
TMBIM1	transmembrane BAX inhibitor motif containing 1(TMBIM1)	-0.802222	2:218270391-218368099	0.00055	0.023647
RCN3	reticulocalbin 3(RCN3)	-0.803696	19:49527617-49546962	0.00135	0.0460513
RNU11	RNA, U11 small nuclear(RNU11)	-0.803766	1:28648599-28648733	5e-05	0.00318053
U3(2)	Uncharacterized	-0.811756	15:58760465-58760681	5e-05	0.00318053
MLNR	motilin receptor(MLNR)	-0.822233	13:49220337-49222377	5e-05	0.00318053
RNU1-89P	RNA, U1 small nuclear 89, pseudogene(RNU1-89P)	-0.825946	4:135995928-135996092	0.00125	0.0435983
SNORA2A	small nucleolar RNA, H/ACA box 2A(SNORA2A)	-0.826599	12:48653400-48682238	0.00015	0.00816895
MYBPC3	myosin binding protein C, cardiac(MYBPC3)	-0.831297	11:47331396-47352702	0.0006	0.025514
SNORA71B	small nucleolar RNA, H/ACA box 71B(SNORA71B)	-0.835057	20:38420587-38435353	0.00035	0.0162645
SNORA47	small nucleolar RNA, H/ACA box 47(SNORA47)	-0.836959	5:77072071-77166909	0.00015	0.00816895
SNORA80B	small nucleolar RNA, H/ACA box 80B(SNORA80B)	-0.845814	2:10439967-10448504	0.0006	0.025514
TMEM259	transmembrane protein 259(TMEM259)	-0.848925	19:999795-1021179	0.00025	0.0123183
SNORD17	small nucleolar RNA, C/D box 17(SNORD17)	-0.854713	20:17941596-18059188	5e-05	0.00318053
CD14	CD14 molecule(CD14)	-0.858731	5:140631727-140633701	5e-05	0.00318053
PTMAP5	prothymosin, alpha pseudogene 5(PTMAP5)	-0.862845	13:81689910-81691072	0.0001	0.00579142
SNORA7B	small nucleolar RNA, H/ACA box 7B(SNORA7B)	-0.865236	3:129381297-129399655	5e-05	0.00318053
SLC22A31	solute carrier family 22 member 31(SLC22A31)	-0.866241	16:89195760-89201664	5e-05	0.00318053
ADAMTS15	ADAM metallopeptidase with thrombospondin type 1 motif 15(ADAMTS15)	-0.874924	11:130448973-130476641	5e-05	0.00318053
SLX1A	SLX1 homolog A, structure-specific endonuclease subunit(SLX1A)	-0.881688	16:30192933-30204310	0.00065	0.0268315
SNORA79	small nucleolar RNA, H/ACA box 79(SNORA79)	-0.886843	14:20311367-20333312	5e-05	0.00318053
RNU4-2	RNA, U4 small nuclear 2(RNU4-2)	-0.886914	12:120291762-120291903	0.00015	0.00816895
MIR223	microRNA 223(MIR223)	-0.89019	X:66015460-66020422	0.00015	0.00816895
LPAR2	lysophosphatidic acid receptor 2(LPAR2)	-0.892204	19:19623667-19628930	0.0003	0.0143713
RN7SKP286	RNA, 7SK small nuclear pseudogene 286(RN7SKP286)	-0.897056	2:138863596-138863895	5e-05	0.00318053
KRT17P1	keratin 17 pseudogene 1(KRT17P1)	-0.910241	17:16840742-16845883	0.00085	0.0333153
RN7SKP1	RNA, 7SK small nuclear pseudogene 1(RN7SKP1)	-0.924179	13:37166351-37166658	0.0001	0.00579142
PODXL	podocalyxin like(PODXL)	-0.930123	7:131500261-131558217	0.00035	0.0162645
RP11-1334A24.5	Uncharacterized	-0.935475	5:177476630-177479656	5e-05	0.00318053
RHBDL1	rhomboid like 1(RHBDL1)	-0.942025	16:675665-678268	0.00045	0.0199556
RNU5A-1	RNA, U5A small nuclear 1(RNU5A-1)	-0.945033	15:65234459-65300618	5e-05	0.00318053
RP11-274B21.3	Uncharacterized	-0.948037	7:128653689-128654722	5e-05	0.00318053
RNU5F-1	RNA, U5F small nuclear 1(RNU5F-1)	-0.952804	1:44674691-44725591	5e-05	0.00318053
SNORA54	small nucleolar RNA, H/ACA box 54(SNORA54)	-0.966734	11:2944430-2992377	0.0002	0.0101777
MIR424	microRNA 424(MIR424)	-0.968134	X:134543336-134546711	0.00055	0.023647
SCARNA8	small Cajal body-specific RNA 8(SCARNA8)	-0.969413	9:19053142-19103119	0.0008	0.0315949
ANO7	anoctamin 7(ANO7)	-0.975152	2:241188508-241225377	0.00015	0.00816895
SNORA23	small nucleolar RNA, H/ACA box 23(SNORA23)	-0.975697	11:9384621-9448126	5e-05	0.00318053
CLDN15	claudin 15(CLDN15)	-0.977477	7:101232091-101238820	5e-05	0.00318053
SNORA74B	small nucleolar RNA, H/ACA box 74B(SNORA74B)	-0.977678	5:172983756-173035445	5e-05	0.00318053
MAN2A2	mannosidase alpha class 2A member 2(MAN2A2)	-0.982335	15:90902217-90922584	5e-05	0.00318053
SCG2	secretogranin II(SCG2)	-0.988621	2:223596939-223602503	0.00045	0.0199556
SNORA80E	small nucleolar RNA, H/ACA box 80E(SNORA80E)	-1.00256	1:155913042-155934400	0.0002	0.0101777
FBN2	fibrillin 2(FBN2)	-1.0237	5:128257908-129033642	5e-05	0.00318053
MT-TA	Uncharacterized	-1.02404	MT:5586-5891	5e-05	0.00318053
SNORA37	small nucleolar RNA, H/ACA box 37(SNORA37)	-1.02862	18:54151600-54224788	5e-05	0.00318053
RNU1-148P	RNA, U1 small nuclear 148, pseudogene(RNU1-148P)	-1.02984	8:24076996-24077158	5e-05	0.00318053
NPIPB3	nuclear pore complex interacting protein family member B3(NPIPB3)	-1.03696	16:21402236-21520444	5e-05	0.00318053
RNU4-1	RNA, U4 small nuclear 1(RNU4-1)	-1.04697	12:120293096-120293237	5e-05	0.00318053
CCDC146	coiled-coil domain containing 146(CCDC146)	-1.07417	7:76959834-77416400	0.0013	0.0448384
ADRB2	adrenoceptor beta 2(ADRB2)	-1.07657	5:148825244-148828687	5e-05	0.00318053
SLCO2B1	solute carrier organic anion transporter family member 2B1(SLCO2B1)	-1.10578	11:75099171-75206549	5e-05	0.00318053
SLC25A3	solute carrier family 25 member 3(SLC25A3)	-1.12369	12:98593590-98606379	0.0002	0.0101777
LINC01230	long intergenic non-protein coding RNA 1230(LINC01230)	-1.13244	9:1045624-1048641	5e-05	0.00318053
TSPAN33	tetraspanin 33(TSPAN33)	-1.13708	7:129144891-129169697	0.0001	0.00579142
RP11-274B21.2	Uncharacterized	-1.13925	7:128651184-128652334	5e-05	0.00318053
MYO7A	myosin VIIA(MYO7A)	-1.14104	11:77128263-77215239	0.0006	0.025514
MTND2P28	mitochondrially encoded NADH:ubiquinone oxidoreductase core subunit 2 pseudogene 28(MTND2P28)	-1.1571	1:585988-859446	5e-05	0.00318053
SCARNA1	small Cajal body-specific RNA 1(SCARNA1)	-1.16106	1:27830777-27851676	0.0015	0.0495351
SLC16A13	solute carrier family 16 member 13(SLC16A13)	-1.19211	17:7036074-7040121	5e-05	0.00318053
CPNE6	copine 6(CPNE6)	-1.20475	14:24070836-24078100	0.00105	0.038256
TBC1D3L	TBC1 domain family member 3L(TBC1D3L)	-1.21446	17:37977971-37989048	0.0009	0.0343216
LINC00899	long intergenic non-protein coding RNA 899(LINC00899)	-1.22715	22:46039906-46044853	0.0002	0.0101777
RP11-448A19.1	Uncharacterized	-1.23192	7:129604547-129611630	5e-05	0.00318053
ID1	inhibitor of DNA binding 1, HLH protein(ID1)	-1.23487	20:31605282-31606515	5e-05	0.00318053
RP11-54O7.3	Uncharacterized	-1.23506	1:916864-921016	0.0008	0.0315949
MT-TP	Uncharacterized	-1.23533	MT:15955-16023	0.00065	0.0268315
MTATP6P1	mitochondrially encoded ATP synthase 6 pseudogene 1(MTATP6P1)	-1.27664	1:585988-859446	0.00115	0.0407515
RP11-600F24.7	Uncharacterized	-1.29338	14:103525009-103529072	5e-05	0.00318053
CAPN10-AS1	CAPN10 antisense RNA 1 (head to head)(CAPN10-AS1)	-1.30246	2:240582699-240586699	5e-05	0.00318053
SNORA5C	small nucleolar RNA, H/ACA box 5C(SNORA5C)	-1.33085	7:45100099-45112047	0.0007	0.0287426
CTB-31O20.2	Uncharacterized	-1.34563	19:1874870-1876169	5e-05	0.00318053
LINC00638	long intergenic non-protein coding RNA 638(LINC00638)	-1.35491	14:104821200-104823718	0.00045	0.0199556
NALT1	NOTCH1 associated lncRNA in T-cell acute lymphoblastic leukemia 1(NALT1)	-1.35679	9:136546172-136549893	0.0002	0.0101777
RP11-1E4.1	Uncharacterized	-1.38425	8:10050484-10054254	0.0005	0.0217381
MBTPS2	membrane bound transcription factor peptidase, site 2(MBTPS2)	-1.41652	X:21839635-21885424	5e-05	0.00318053
RP11-572O17.1	Uncharacterized	-1.45328	4:1712820-1713622	5e-05	0.00318053
AC079922.3	Uncharacterized	-1.459	2:112641831-112645690	5e-05	0.00318053
RP11-274B21.4	Uncharacterized	-1.46533	7:128652840-128653243	5e-05	0.00318053
KLHL23	kelch like family member 23(KLHL23)	-1.49803	2:169694453-169776989	0.0009	0.0343216
MLPH	melanophilin(MLPH)	-1.51343	2:237485427-237555318	5e-05	0.00318053
RP11-262H14.5	Uncharacterized	-1.51478	9:62837747-62838372	0.0015	0.0495351
RUFY3	RUN and FYVE domain containing 3(RUFY3)	-1.51673	4:70703746-70807315	0.00015	0.00816895
CTD-3064M3.7	Uncharacterized	-1.52032	8:141433828-141507230	0.0001	0.00579142
GARNL3	GTPase activating Rap/RanGAP domain like 3(GARNL3)	-1.53295	9:127224264-127393660	5e-05	0.00318053
RP11-981G7.1	Uncharacterized	-1.54719	8:10433671-10438312	5e-05	0.00318053
CTD-3193O13.12	Uncharacterized	-1.54839	19:7888504-7903542	0.00025	0.0123183
BRSK2	BR serine/threonine kinase 2(BRSK2)	-1.55585	11:1389898-1462689	0.00025	0.0123183
RN7SKP48	RNA, 7SK small nuclear pseudogene 48(RN7SKP48)	-1.5728	4:85100495-85100823	0.0012	0.0421385
SEMA6B	semaphorin 6B(SEMA6B)	-1.59468	19:4542592-4559808	5e-05	0.00318053
HID1	HID1 domain containing(HID1)	-1.67643	17:74950742-74975728	0.00015	0.00816895
SMAD1	SMAD family member 1(SMAD1)	-1.74836	4:145481193-145558079	0.0001	0.00579142
LINC00896	long intergenic non-protein coding RNA 896(LINC00896)	-1.75369	22:20206396-20208524	5e-05	0.00318053
RN7SKP172	RNA, 7SK small nuclear pseudogene 172(RN7SKP172)	-1.75759	12:76315750-76316048	0.0015	0.0495351
LINC00599	long intergenic non-protein coding RNA 599(LINC00599)	-1.76838	8:9900063-9905366	5e-05	0.00318053
RP4-758J18.13	Uncharacterized	-1.80449	1:1409095-1410618	0.00025	0.0123183
CDO1	cysteine dioxygenase type 1(CDO1)	-1.81749	5:115804732-115816954	0.0008	0.0315949
ADGRG1	adhesion G protein-coupled receptor G1(ADGRG1)	-1.82858	16:57610651-57665580	5e-05	0.00318053
U2	Uncharacterized	-1.91139	17:43211834-43305397	5e-05	0.00318053
CTD-2649C14.2	Uncharacterized	-1.98269	16:21950217-21951708	0.0011	0.0394298
RP1-118J21.25	Uncharacterized	-2.14729	1:39788975-39790171	5e-05	0.00318053
PTGES2-AS1	PTGES2 antisense RNA 1 (head to head)(PTGES2-AS1)	-2.16868	9:128128528-128130628	5e-05	0.00318053
C1orf101	chromosome 1 open reading frame 101(C1orf101)	-2.20131	1:244454376-244641177	5e-05	0.00318053
RBBP8	RB binding protein 8, endonuclease(RBBP8)	-2.54566	18:22699480-23026488	5e-05	0.00318053
RP11-573D15.8	Uncharacterized	-2.93585	3:186538440-186773476	5e-05	0.00318053
RNA5-8SP6	RNA, 5.8S ribosomal pseudogene 6(RNA5-8SP6)	-2.95465	Y:10200154-10200306	5e-05	0.00318053
RP5-884M6.1	Uncharacterized	-3.12904	7:106775010-106795564	0.00065	0.0268315
RNA5SP202	RNA, 5S ribosomal pseudogene 202(RNA5SP202)	-3.18826	6:4427962-4428081	5e-05	0.00318053
PCDH11Y	protocadherin 11 Y-linked(PCDH11Y)	-4.002	Y:5000225-5742224	0.00045	0.0199556
FAM83C-AS1	FAM83C antisense RNA 1(FAM83C-AS1)	-11.97	20:35285250-35292401	0.0009	0.0343216
RNA5-8SP2	RNA, 5.8S ribosomal pseudogene 2(RNA5-8SP2)	-15.97	16:34162958-34163110	0.0003	0.0143713
