# Supplementary material for: Macrophages Infected by a Pathogen and a Non-pathogen Spotted Fever Group Rickettsia Reveal Differential Reprogramming Signatures Early in Infection
Source: Front Cell Infect Microbiol. 2019 Apr 10;9:97. doi: 10.3389/fcimb.2019.00097 (PMC6467950; doi:10.3389/fcimb.2019.00097)
Supplement: Supplementary file 2 [file Table_2.XLSX]

## Sheet: Sheet1
Macrophages infected by a pathogen and a non-pathogen Spotted Fever Group Rickettsia reveal differential reprogramming signatures early in infection
Pedro Curto, Sean P. Riley, Isaura Simões*, Juan J. Martinez*
*Corresponding authors: Isaura Simões and Juan J. Martinez
Table S2. List of DE genes in R. montanensis-infected THP-1 macrophages compared with uninfected cells (Associated with Fig. 1).
List of DE genes in R. montanensis-infected THP-1 macrophages when compared with uninfected cells with associated LOG2 fold change, locus, P-values and corrected P-values.

## Sheet: R. montanensis vs uninfected
OFFICIAL_GENE_SYMBOL	Gene_Name	Log2 (Fold_Change)	locus	p_value	q_value_FDR
RP11-483F11.7	Uncharacterized	13.42	10:99651988-99653905	0.0001	0.0203867
CTD-2288F12.1	Uncharacterized	12.38	16:18926862-18937043	5e-05	0.0107676
CCL4L2	C-C motif chemokine ligand 4 like 2(CCL4L2)	6.48499	17:36210923-36212878	5e-05	0.0107676
TNF	tumor necrosis factor(TNF)	5.3361	6:31575566-31578336	5e-05	0.0107676
CCL3L3	C-C motif chemokine ligand 3 like 3(CCL3L3)	5.07957	17:36183234-36196758	5e-05	0.0107676
AC058791.1	Uncharacterized	3.93431	7:130853719-130928649	5e-05	0.0107676
CXCL1	C-X-C motif chemokine ligand 1(CXCL1)	3.84238	4:73869392-73871242	5e-05	0.0107676
CCL3	C-C motif chemokine ligand 3(CCL3)	3.78121	17:36072865-36090169	5e-05	0.0107676
NR2F2	nuclear receptor subfamily 2 group F member 2(NR2F2)	3.6882	15:95990581-96340263	5e-05	0.0107676
KLF5	Kruppel like factor 5(KLF5)	3.64667	13:73054975-73077542	5e-05	0.0107676
CXCL3	C-X-C motif chemokine ligand 3(CXCL3)	3.34692	4:74036588-74038807	5e-05	0.0107676
MTRNR2L1	MT-RNR2-like 1(MTRNR2L1)	3.3401	17:22523110-22525686	5e-05	0.0107676
NFKBIA	NFKB inhibitor alpha(NFKBIA)	3.15751	14:35401510-35404749	5e-05	0.0107676
CCL20	C-C motif chemokine ligand 20(CCL20)	2.96582	2:227813841-227817564	5e-05	0.0107676
CXCL8	C-X-C motif chemokine ligand 8(CXCL8)	2.95384	4:73740505-73743716	5e-05	0.0107676
PLCB1	phospholipase C beta 1(PLCB1)	2.90057	20:8077250-8968360	5e-05	0.0107676
HOTTIP	HOXA distal transcript antisense RNA(HOTTIP)	2.78551	7:27193502-27207259	0.0002	0.0368434
NFKBIZ	NFKB inhibitor zeta(NFKBIZ)	2.78213	3:101827990-101861022	5e-05	0.0107676
PTGS2	prostaglandin-endoperoxide synthase 2(PTGS2)	2.73953	1:186671790-186680427	5e-05	0.0107676
RNU6ATAC3P	RNA, U6atac small nuclear 3, pseudogene(RNU6ATAC3P)	2.6275	17:46916769-46923034	0.0002	0.0368434
ANKRD30BL	ankyrin repeat domain 30B like(ANKRD30BL)	2.62246	2:132147590-132257969	5e-05	0.0107676
FAM13A-AS1	FAM13A antisense RNA 1(FAM13A-AS1)	2.58574	4:88709788-89111398	5e-05	0.0107676
MTRNR2L10	MT-RNR2-like 10(MTRNR2L10)	2.51773	X:55181390-55182920	5e-05	0.0107676
DUSP1	dual specificity phosphatase 1(DUSP1)	2.37144	5:172758225-172777774	5e-05	0.0107676
WT1-AS	WT1 antisense RNA(WT1-AS)	2.23253	11:32387774-32458769	5e-05	0.0107676
CD69	CD69 molecule(CD69)	2.20311	12:9752485-9760901	5e-05	0.0107676
TNFSF11	tumor necrosis factor superfamily member 11(TNFSF11)	2.11725	13:42562735-42608013	5e-05	0.0107676
MTRNR2L12	MT-RNR2-like 12(MTRNR2L12)	2.08986	3:96617187-96618236	5e-05	0.0107676
TNFAIP3	TNF alpha induced protein 3(TNFAIP3)	2.07885	6:137823672-137883312	5e-05	0.0107676
RN7SL44P	RNA, 7SL, cytoplasmic 44, pseudogene(RN7SL44P)	1.91852	1:153500462-153500764	5e-05	0.0107676
MTRNR2L6	MT-RNR2-like 6(MTRNR2L6)	1.88229	7:142666271-142667718	5e-05	0.0107676
GEM	GTP binding protein overexpressed in skeletal muscle(GEM)	1.85155	8:94249252-94262350	5e-05	0.0107676
HCAR3	hydroxycarboxylic acid receptor 3(HCAR3)	1.7896	12:122687124-122716892	5e-05	0.0107676
IER3	immediate early response 3(IER3)	1.75826	6:30742928-30744554	5e-05	0.0107676
SPACA6	sperm acrosome associated 6(SPACA6)	1.69129	19:51685362-51712387	5e-05	0.0107676
RNU5A-2P	RNA, U5A small nuclear 2, pseudogene(RNU5A-2P)	1.67443	4:81334302-81334418	5e-05	0.0107676
EDN1	endothelin 1(EDN1)	1.62397	6:12290362-12297194	5e-05	0.0107676
DUSP2	dual specificity phosphatase 2(DUSP2)	1.53554	2:96143165-96145440	5e-05	0.0107676
RNU1-55P	RNA, U1 small nuclear 55, pseudogene(RNU1-55P)	1.4827	20:5890054-5890212	5e-05	0.0107676
TMC5	transmembrane channel like 5(TMC5)	1.4189	16:19410495-19499113	5e-05	0.0107676
IL1B	interleukin 1 beta(IL1B)	1.40715	2:112829750-112836903	5e-05	0.0107676
JUN	Jun proto-oncogene, AP-1 transcription factor subunit(JUN)	1.35177	1:58780787-58784327	5e-05	0.0107676
ATF3	activating transcription factor 3(ATF3)	1.33736	1:212565333-212620777	5e-05	0.0107676
RN7SL33P	RNA, 7SL, cytoplasmic 33, pseudogene(RN7SL33P)	1.31856	17:2557752-2558094	5e-05	0.0107676
RNU2-8P	RNA, U2 small nuclear 8, pseudogene(RNU2-8P)	1.3138	6:121580331-121580521	5e-05	0.0107676
JUNB	JunB proto-oncogene, AP-1 transcription factor subunit(JUNB)	1.30243	19:12763002-12874951	5e-05	0.0107676
RNU1-17P	RNA, U1 small nuclear 17, pseudogene(RNU1-17P)	1.24054	5:180729585-180729737	0.00015	0.0294038
CTGF	connective tissue growth factor(CTGF)	1.21089	6:131948175-132077393	5e-05	0.0107676
RPL13AP5	ribosomal protein L13a pseudogene 5(RPL13AP5)	1.19847	10:96750287-96750899	5e-05	0.0107676
MIR663A	microRNA 663a(MIR663A)	1.19799	20:26186919-26251526	5e-05	0.0107676
RNU1-148P	RNA, U1 small nuclear 148, pseudogene(RNU1-148P)	1.17964	8:24076996-24077158	5e-05	0.0107676
RNU1-7P	RNA, U1 small nuclear 7, pseudogene(RNU1-7P)	1.17586	1:8202428-8215210	5e-05	0.0107676
RN7SL478P	RNA, 7SL, cytoplasmic 478, pseudogene(RN7SL478P)	1.16332	7:97998324-97998622	5e-05	0.0107676
OTUD1	OTU deubiquitinase 1(OTUD1)	1.13474	10:23439457-23442390	5e-05	0.0107676
EEF1A1P11	eukaryotic translation elongation factor 1 alpha 1 pseudogene 11(EEF1A1P11)	1.13317	1:96446929-96448318	0.00025	0.0444477
CD83	CD83 molecule(CD83)	1.11122	6:14117255-14136918	5e-05	0.0107676
RPS3AP6	ribosomal protein S3A pseudogene 6(RPS3AP6)	1.10864	15:59768351-59769146	5e-05	0.0107676
BTG2	BTG anti-proliferation factor 2(BTG2)	1.06933	1:203305490-203309602	5e-05	0.0107676
ZC3H12A	zinc finger CCCH-type containing 12A(ZC3H12A)	1.05899	1:37474551-37484379	0.0002	0.0368434
RNU2-14P	RNA, U2 small nuclear 14, pseudogene(RNU2-14P)	1.03055	14:65124351-65124542	5e-05	0.0107676
UHRF1BP1	UHRF1 binding protein 1(UHRF1BP1)	1.03034	6:34792014-34888089	0.00015	0.0294038
TNFSF15	tumor necrosis factor superfamily member 15(TNFSF15)	1.02571	9:114784634-114806126	5e-05	0.0107676
Y_RNA	Uncharacterized	0.952831	10:92710498-92710608	0.00025	0.0444477
RNU5A-1	RNA, U5A small nuclear 1(RNU5A-1)	0.952441	15:65234459-65300618	5e-05	0.0107676
G0S2	G0/G1 switch 2(G0S2)	0.937649	1:209661363-209734950	5e-05	0.0107676
RNU1-18P	RNA, U1 small nuclear 18, pseudogene(RNU1-18P)	0.915917	6:122211647-122211811	5e-05	0.0107676
LINC01686	Uncharacterized	0.907899	1:182615253-182616629	5e-05	0.0107676
KLF10	Kruppel like factor 10(KLF10)	0.84879	8:102648778-102655902	5e-05	0.0107676
RP3-340B19.2	Uncharacterized	0.841314	6:35555872-35556264	0.00015	0.0294038
PPP1R15A	protein phosphatase 1 regulatory subunit 15A(PPP1R15A)	0.836236	19:48872391-48876057	5e-05	0.0107676
CTD-3014M21.1	Uncharacterized	0.820359	17:43360040-43361361	0.0002	0.0368434
EGR1	early growth response 1(EGR1)	0.799207	5:138465489-138469315	0.0001	0.0203867
ZFP36	ZFP36 ring finger protein(ZFP36)	0.758094	19:39406812-39409412	5e-05	0.0107676
RN7SL824P	RNA, 7SL, cytoplasmic 824, pseudogene(RN7SL824P)	0.757516	1:92402388-92402685	0.00025	0.0444477
RNU5D-1	RNA, U5D small nuclear 1(RNU5D-1)	0.709352	1:44731054-44731170	5e-05	0.0107676
MBTPS2	membrane bound transcription factor peptidase, site 2(MBTPS2)	-0.943985	X:21839635-21885424	5e-05	0.0107676
RP11-661A12.4	Uncharacterized	-0.98588	8:143541972-143549729	5e-05	0.0107676
RN7SKP1	RNA, 7SK small nuclear pseudogene 1(RN7SKP1)	-1.05268	13:37166351-37166658	5e-05	0.0107676
CTD-3252C9.4	Uncharacterized	-1.15643	19:13834515-13836359	5e-05	0.0107676
RNA5-8SP6	RNA, 5.8S ribosomal pseudogene 6(RNA5-8SP6)	-1.67823	Y:10200154-10200306	5e-05	0.0107676
RGS6	regulator of G-protein signaling 6(RGS6)	-1.85478	14:71932438-72595125	0.0002	0.0368434
SLC40A1	solute carrier family 40 member 1(SLC40A1)	-1.91684	2:189560578-189583758	0.0001	0.0203867
NSRP1	nuclear speckle splicing regulatory protein 1(NSRP1)	-2.49535	17:29560546-30186475	0.0001	0.0203867
RBBP8	RB binding protein 8, endonuclease(RBBP8)	-2.57162	18:22699480-23026488	5e-05	0.0107676
ZNF813	zinc finger protein 813(ZNF813)	-2.7814	19:53467734-53496255	5e-05	0.0107676
RP11-84C10.2	Uncharacterized	-13.44	14:20897984-20936255	5e-05	0.0107676
