# Supplementary material for: Macrophages Infected by a Pathogen and a Non-pathogen Spotted Fever Group Rickettsia Reveal Differential Reprogramming Signatures Early in Infection
Source: Front Cell Infect Microbiol. 2019 Apr 10;9:97. doi: 10.3389/fcimb.2019.00097 (PMC6467950; doi:10.3389/fcimb.2019.00097)
Supplement: Supplementary file 4 [file Table_4.XLSX]

## Sheet: Sheet1
Macrophages infected by a pathogen and a non-pathogen Spotted Fever Group Rickettsia reveal differential reprogramming signatures early in infection
Pedro Curto, Sean P. Riley, Isaura Simões*, Juan J. Martinez*
*Corresponding authors: Isaura Simões and Juan J. Martinez
Table S4. List of common and specifically DE in R. conorii- and R. montanensis-infected THP-1 macrophages compared with uninfected cells and list of canonical pathways identified by IPA (Associated with Fig. 2).
Sheet A - List of common DE genes in both R. conorii- and R. montanensis- infected THP-1 macrophages when compared with uninfected cells with associated LOG2 fold change, locus, P-values and corrected P-values.
Sheet B - List of specific DE genes in R. conorii- infected THP-1 macrophages when compared with uninfected cells with associated LOG2 fold change, locus, P-values and corrected P-values.
Sheet C - List of specific DE genes in R. montanensis- infected THP-1 macrophages when compared with uninfected cells with associated LOG2 fold change, locus, P-values and corrected P-values.
Sheet D - Canonical pathways, identified using IPA®, are listed with associted -log(p-value), ratios, Z-scores and molecules based on the differentially expressed genes in R. conorii-infected THP-1
Sheet E - Canonical pathways, identified using IPA®, are listed with associted -log(p-value), ratios, Z-scores and molecules based on the differentially expressed genes in R. montanensis-infected THP-1 macrophages

## Sheet: Sheet A
OFFICIAL_GENE_SYMBOL	Gene_Name	locus	R. conorii- infected THP-1 macrophages				R. montanensis- infected THP-1 macrophages
			Log2 (Fold_Change)	p_value	q_value		Log2 (Fold_Change)	p_value	q_value
CCL4L2	C-C motif chemokine ligand 4 like 2(CCL4L2)	17:36210923-36212878	8.59455	5e-05	0.00318053		6.48499	5e-05	0.0107676
TNF	tumor necrosis factor(TNF)	6:31575566-31578336	7.93231	5e-05	0.00318053		5.3361	5e-05	0.0107676
CCL3L3	C-C motif chemokine ligand 3 like 3(CCL3L3)	17:36183234-36196758	7.04615	5e-05	0.00318053		5.07957	5e-05	0.0107676
CXCL1	C-X-C motif chemokine ligand 1(CXCL1)	4:73869392-73871242	5.59024	5e-05	0.00318053		3.84238	5e-05	0.0107676
CXCL3	C-X-C motif chemokine ligand 3(CXCL3)	4:74036588-74038807	5.55365	5e-05	0.00318053		3.34692	5e-05	0.0107676
CCL3	C-C motif chemokine ligand 3(CCL3)	17:36072865-36090169	5.54664	5e-05	0.00318053		3.78121	5e-05	0.0107676
AC058791.1	Uncharacterized	7:130853719-130928649	5.3338	5e-05	0.00318053		3.93431	5e-05	0.0107676
NFKBIA	NFKB inhibitor alpha(NFKBIA)	14:35401510-35404749	5.28874	5e-05	0.00318053		3.15751	5e-05	0.0107676
DUSP2	dual specificity phosphatase 2(DUSP2)	2:96143165-96145440	4.89229	5e-05	0.00318053		1.53554	5e-05	0.0107676
PTGS2	prostaglandin-endoperoxide synthase 2(PTGS2)	1:186671790-186680427	4.86341	5e-05	0.00318053		2.73953	5e-05	0.0107676
DUSP1	dual specificity phosphatase 1(DUSP1)	5:172758225-172777774	4.68419	5e-05	0.00318053		2.37144	5e-05	0.0107676
CCL20	C-C motif chemokine ligand 20(CCL20)	2:227813841-227817564	4.5727	5e-05	0.00318053		2.96582	5e-05	0.0107676
NFKBIZ	NFKB inhibitor zeta(NFKBIZ)	3:101827990-101861022	4.53171	5e-05	0.00318053		2.78213	5e-05	0.0107676
CXCL8	C-X-C motif chemokine ligand 8(CXCL8)	4:73740505-73743716	4.24027	5e-05	0.00318053		2.95384	5e-05	0.0107676
CD69	CD69 molecule(CD69)	12:9752485-9760901	3.7119	5e-05	0.00318053		2.20311	5e-05	0.0107676
TNFAIP3	TNF alpha induced protein 3(TNFAIP3)	6:137823672-137883312	3.67534	5e-05	0.00318053		2.07885	5e-05	0.0107676
EGR1	early growth response 1(EGR1)	5:138465489-138469315	3.3202	5e-05	0.00318053		0.799207	0.0001	0.0203867
JUN	Jun proto-oncogene, AP-1 transcription factor subunit(JUN)	1:58780787-58784327	3.14097	5e-05	0.00318053		1.35177	5e-05	0.0107676
IER3	immediate early response 3(IER3)	6:30742928-30744554	3.08837	5e-05	0.00318053		1.75826	5e-05	0.0107676
ATF3	activating transcription factor 3(ATF3)	1:212565333-212620777	3.08463	5e-05	0.00318053		1.33736	5e-05	0.0107676
JUNB	JunB proto-oncogene, AP-1 transcription factor subunit(JUNB)	19:12763002-12874951	3.05751	5e-05	0.00318053		1.30243	5e-05	0.0107676
GEM	GTP binding protein overexpressed in skeletal muscle(GEM)	8:94249252-94262350	3.04627	5e-05	0.00318053		1.85155	5e-05	0.0107676
IL1B	interleukin 1 beta(IL1B)	2:112829750-112836903	2.97749	5e-05	0.00318053		1.40715	5e-05	0.0107676
BTG2	BTG anti-proliferation factor 2(BTG2)	1:203305490-203309602	2.97297	5e-05	0.00318053		1.06933	5e-05	0.0107676
ZFP36	ZFP36 ring finger protein(ZFP36)	19:39406812-39409412	2.76389	5e-05	0.00318053		0.758094	5e-05	0.0107676
PPP1R15A	protein phosphatase 1 regulatory subunit 15A(PPP1R15A)	19:48872391-48876057	2.66425	5e-05	0.00318053		0.836236	5e-05	0.0107676
CTGF	connective tissue growth factor(CTGF)	6:131948175-132077393	2.58738	5e-05	0.00318053		1.21089	5e-05	0.0107676
G0S2	G0/G1 switch 2(G0S2)	1:209661363-209734950	2.55384	5e-05	0.00318053		0.937649	5e-05	0.0107676
RN7SL44P	RNA, 7SL, cytoplasmic 44, pseudogene(RN7SL44P)	1:153500462-153500764	2.54273	5e-05	0.00318053		1.91852	5e-05	0.0107676
CD83	CD83 molecule(CD83)	6:14117255-14136918	2.53091	5e-05	0.00318053		1.11122	5e-05	0.0107676
OTUD1	OTU deubiquitinase 1(OTUD1)	10:23439457-23442390	2.46796	5e-05	0.00318053		1.13474	5e-05	0.0107676
KLF10	Kruppel like factor 10(KLF10)	8:102648778-102655902	2.40397	5e-05	0.00318053		0.84879	5e-05	0.0107676
MTRNR2L1	MT-RNR2-like 1(MTRNR2L1)	17:22523110-22525686	2.39959	5e-05	0.00318053		3.3401	5e-05	0.0107676
ZC3H12A	zinc finger CCCH-type containing 12A(ZC3H12A)	1:37474551-37484379	2.39097	5e-05	0.00318053		1.05899	0.0002	0.0368434
HCAR3	hydroxycarboxylic acid receptor 3(HCAR3)	12:122687124-122716892	2.18452	5e-05	0.00318053		1.7896	5e-05	0.0107676
EDN1	endothelin 1(EDN1)	6:12290362-12297194	2.14653	5e-05	0.00318053		1.62397	5e-05	0.0107676
ANKRD30BL	ankyrin repeat domain 30B like(ANKRD30BL)	2:132147590-132257969	2.02752	5e-05	0.00318053		2.62246	5e-05	0.0107676
MTRNR2L10	MT-RNR2-like 10(MTRNR2L10)	X:55181390-55182920	1.97274	5e-05	0.00318053		2.51773	5e-05	0.0107676
CTD-3014M21.1	Uncharacterized	17:43360040-43361361	1.8028	5e-05	0.00318053		0.820359	0.0002	0.0368434
RNU6ATAC3P	RNA, U6atac small nuclear 3, pseudogene(RNU6ATAC3P)	17:46916769-46923034	1.78494	0.0011	0.0394298		2.6275	0.0002	0.0368434
LINC01686	Uncharacterized	1:182615253-182616629	1.77574	5e-05	0.00318053		0.907899	5e-05	0.0107676
RN7SL33P	RNA, 7SL, cytoplasmic 33, pseudogene(RN7SL33P)	17:2557752-2558094	1.74286	5e-05	0.00318053		1.31856	5e-05	0.0107676
MTRNR2L12	MT-RNR2-like 12(MTRNR2L12)	3:96617187-96618236	1.65384	5e-05	0.00318053		2.08986	5e-05	0.0107676
EEF1A1P11	eukaryotic translation elongation factor 1 alpha 1 pseudogene 11(EEF1A1P11)	1:96446929-96448318	1.56994	5e-05	0.00318053		1.13317	0.00025	0.0444477
RPL13AP5	ribosomal protein L13a pseudogene 5(RPL13AP5)	10:96750287-96750899	1.55246	5e-05	0.00318053		1.19847	5e-05	0.0107676
SPACA6	sperm acrosome associated 6(SPACA6)	19:51685362-51712387	1.46342	5e-05	0.00318053		1.69129	5e-05	0.0107676
RP3-340B19.2	Uncharacterized	6:35555872-35556264	1.43399	5e-05	0.00318053		0.841314	0.00015	0.0294038
RN7SL824P	RNA, 7SL, cytoplasmic 824, pseudogene(RN7SL824P)	1:92402388-92402685	1.34912	5e-05	0.00318053		0.757516	0.00025	0.0444477
UHRF1BP1	UHRF1 binding protein 1(UHRF1BP1)	6:34792014-34888089	1.19381	0.0005	0.0217381		1.03034	0.00015	0.0294038
RN7SL478P	RNA, 7SL, cytoplasmic 478, pseudogene(RN7SL478P)	7:97998324-97998622	1.18635	5e-05	0.00318053		1.16332	5e-05	0.0107676
RPS3AP6	ribosomal protein S3A pseudogene 6(RPS3AP6)	15:59768351-59769146	1.155	5e-05	0.00318053		1.10864	5e-05	0.0107676
MTRNR2L6	MT-RNR2-like 6(MTRNR2L6)	7:142666271-142667718	1.03762	0.0007	0.0287426		1.88229	5e-05	0.0107676
TNFSF15	tumor necrosis factor superfamily member 15(TNFSF15)	9:114784634-114806126	0.855148	5e-05	0.00318053		1.02571	5e-05	0.0107676
CTD-3252C9.4	Uncharacterized	19:13834515-13836359	-0.590688	0.00065	0.0268315		-1.15643	5e-05	0.0107676
RN7SKP1	RNA, 7SK small nuclear pseudogene 1(RN7SKP1)	13:37166351-37166658	-0.924179	0.0001	0.00579142		-1.05268	5e-05	0.0107676
MBTPS2	membrane bound transcription factor peptidase, site 2(MBTPS2)	X:21839635-21885424	-1.41652	5e-05	0.00318053		-0.943985	5e-05	0.0107676
RBBP8	RB binding protein 8, endonuclease(RBBP8)	18:22699480-23026488	-2.54566	5e-05	0.00318053		-2.57162	5e-05	0.0107676
RNA5-8SP6	RNA, 5.8S ribosomal pseudogene 6(RNA5-8SP6)	Y:10200154-10200306	-2.95465	5e-05	0.00318053		-1.67823	5e-05	0.0107676

## Sheet: Sheet B
OFFICIAL_GENE_SYMBOL	Gene_Name	locus	R. conorii- infected THP-1 macrophages
			Log2 (Fold_Change)	p_value	q_value
Y_RNA (1)	Uncharacterized	20:23457583-23457685	19.05	5e-05	0.00318053
Y_RNA (2)	Uncharacterized	17:7537095-7537196	18.36	0.0005	0.0217381
NDUFB4P11	NADH:ubiquinone oxidoreductase subunit B4 pseudogene 11(NDUFB4P11)	14:103139674-103141959	13.94	5e-05	0.00318053
DNAAF1	dynein axonemal assembly factor 1(DNAAF1)	16:84145286-84187070	13.63	5e-05	0.00318053
AP000769.7	Uncharacterized	11:65497761-65506516	13.42	0.0011	0.0394298
RN7SL140P	RNA, 7SL, cytoplasmic 140, pseudogene(RN7SL140P)	2:20175345-20175639	13.17	0.0001	0.00579142
RP4-607I7.1	Uncharacterized	11:35132654-35138032	13.17	5e-05	0.00318053
AC061992.2	Uncharacterized	17:78315728-78347798	12.91	5e-05	0.00318053
RN7SL215P	RNA, 7SL, cytoplasmic 215, pseudogene(RN7SL215P)	3:194145673-194145971	12.53	0.0004	0.0181532
RP1-140K8.2	Uncharacterized	6:3913921-3914292	12.5	5e-05	0.00318053
IL1A	interleukin 1 alpha(IL1A)	2:112773914-112784590	5.58868	5e-05	0.00318053
SOCS3	suppressor of cytokine signaling 3(SOCS3)	17:78356777-78360077	4.89004	5e-05	0.00318053
ASTL	astacin like metalloendopeptidase(ASTL)	2:96123849-96138436	4.23194	5e-05	0.00318053
FOSB	FosB proto-oncogene, AP-1 transcription factor subunit(FOSB)	19:45379633-45478828	4.01505	5e-05	0.00318053
OSM	oncostatin M(OSM)	22:30262828-30266840	3.98953	5e-05	0.00318053
EGR4	early growth response 4(EGR4)	2:73290928-73293705	3.93759	5e-05	0.00318053
RRAD	RRAD, Ras related glycolysis inhibitor and calcium channel regulator(RRAD)	16:66921678-66925644	3.78199	5e-05	0.00318053
KCNA3	potassium voltage-gated channel subfamily A member 3(KCNA3)	1:110672464-110675033	3.48532	5e-05	0.00318053
SOD2	superoxide dismutase 2, mitochondrial(SOD2)	6:159669056-159789749	3.2497	5e-05	0.00318053
FAM71A	family with sequence similarity 71 member A(FAM71A)	1:212624283-212626778	3.22806	5e-05	0.00318053
RNU1-32P	RNA, U1 small nuclear 32, pseudogene(RNU1-32P)	2:60359215-60391375	3.1924	5e-05	0.00318053
PDGFB	platelet derived growth factor subunit B(PDGFB)	22:39223358-39244751	3.09754	0.0003	0.0143713
LRRC32	leucine rich repeat containing 32(LRRC32)	11:76657055-76670747	3.07543	0.00025	0.0123183
RPL24P2	ribosomal protein L24 pseudogene 2(RPL24P2)	20:21114722-21115197	2.98656	5e-05	0.00318053
LINC00346	long intergenic non-protein coding RNA 346(LINC00346)	13:110863986-110870251	2.93401	5e-05	0.00318053
C11orf96	chromosome 11 open reading frame 96(C11orf96)	11:43921058-44001157	2.79287	5e-05	0.00318053
SNAI1	snail family transcriptional repressor 1(SNAI1)	20:49982998-49988886	2.75034	5e-05	0.00318053
RP11-527N22.1	Uncharacterized	8:37326574-37331984	2.68575	5e-05	0.00318053
RPL7P37	ribosomal protein L7 pseudogene 37(RPL7P37)	10:35697299-35698037	2.68227	0.0002	0.0101777
ATP2B1-AS1	Uncharacterized	12:89561128-89712590	2.67155	5e-05	0.00318053
CREB5	cAMP responsive element binding protein 5(CREB5)	7:28299320-28825894	2.64998	5e-05	0.00318053
LINC01353	long intergenic non-protein coding RNA 1353(LINC01353)	1:203287151-203288801	2.56036	0.00035	0.0162645
KLF2	Kruppel like factor 2(KLF2)	19:16324816-16327874	2.49703	0.00075	0.0302357
BHLHE40	basic helix-loop-helix family member e40(BHLHE40)	3:4896808-4985323	2.48886	5e-05	0.00318053
ZNF565	zinc finger protein 565(ZNF565)	19:36182059-36246257	2.34725	0.00015	0.00816895
UBE3D	ubiquitin protein ligase E3D(UBE3D)	6:82892397-83065841	2.31606	5e-05	0.00318053
RPL13AP7	ribosomal protein L13a pseudogene 7(RPL13AP7)	21:25361820-25362431	2.24329	5e-05	0.00318053
KDM6B	lysine demethylase 6B(KDM6B)	17:7839903-7854796	2.16805	5e-05	0.00318053
MIR137	microRNA 137(MIR137)	1:97986739-98049863	2.12802	5e-05	0.00318053
HCAR2	hydroxycarboxylic acid receptor 2(HCAR2)	12:122687124-122716892	2.08432	5e-05	0.00318053
PIM3	Pim-3 proto-oncogene, serine/threonine kinase(PIM3)	22:49960512-49964080	2.06248	5e-05	0.00318053
PRDM1	PR/SET domain 1(PRDM1)	6:106045422-106325791	2.05134	5e-05	0.00318053
RGS16	regulator of G-protein signaling 16(RGS16)	1:182598622-182604408	1.91024	5e-05	0.00318053
RP11-384O8.1	Uncharacterized	2:222317241-222352989	1.89196	5e-05	0.00318053
LINC02202	Uncharacterized	5:159100482-159117478	1.88822	0.0015	0.0495351
BCL3	B-cell CLL/lymphoma 3(BCL3)	19:44747704-44760044	1.86853	5e-05	0.00318053
RN7SL658P	RNA, 7SL, cytoplasmic 658, pseudogene(RN7SL658P)	X:16539136-16539439	1.83037	5e-05	0.00318053
RP11-408P14.1	Uncharacterized	4:65319562-65698029	1.79564	5e-05	0.00318053
OSR2	odd-skipped related transciption factor 2(OSR2)	8:98944402-98952104	1.77851	0.00105	0.038256
RN7SL836P	RNA, 7SL, cytoplasmic 836, pseudogene(RN7SL836P)	19:45651509-45651805	1.77792	5e-05	0.00318053
CSRNP1	cysteine and serine rich nuclear protein 1(CSRNP1)	3:39141854-39154723	1.74768	5e-05	0.00318053
PTX3	pentraxin 3(PTX3)	3:157175222-157533619	1.74681	5e-05	0.00318053
MAFF	MAF bZIP transcription factor F(MAFF)	22:38111494-38216511	1.74226	5e-05	0.00318053
ARL5B	ADP ribosylation factor like GTPase 5B(ARL5B)	10:18659404-18681639	1.71567	5e-05	0.00318053
TNFAIP2	TNF alpha induced protein 2(TNFAIP2)	14:103123441-103137439	1.71404	5e-05	0.00318053
MBD5	methyl-CpG binding domain protein 5(MBD5)	2:147844516-148516971	1.71206	5e-05	0.00318053
KLF6	Kruppel like factor 6(KLF6)	10:3775995-3785281	1.67818	5e-05	0.00318053
RASGEF1B	RasGEF domain family member 1B(RASGEF1B)	4:81426392-82044244	1.67195	5e-05	0.00318053
ANXA2P2	annexin A2 pseudogene 2(ANXA2P2)	9:33624273-33625293	1.66541	0.0009	0.0343216
DUSP8	dual specificity phosphatase 8(DUSP8)	11:1554043-1599184	1.66244	0.0001	0.00579142
NOCT	nocturnin(NOCT)	4:139015788-139177218	1.65688	0.0012	0.0421385
SHISA2	shisa family member 2(SHISA2)	13:26044596-26051031	1.63438	0.00075	0.0302357
ICAM1	intercellular adhesion molecule 1(ICAM1)	19:10251900-10289019	1.63078	5e-05	0.00318053
RP11-61J19.5	Uncharacterized	1:212557832-212559731	1.60701	0.00135	0.0460513
RN7SL338P	RNA, 7SL, cytoplasmic 338, pseudogene(RN7SL338P)	9:35049270-35049563	1.59886	5e-05	0.00318053
LYPLA2P2	lysophospholipase II pseudogene 2(LYPLA2P2)	19:7879444-7880120	1.58181	0.0001	0.00579142
FAM153C	family with sequence similarity 153, member C, pseudogene(FAM153C)	5:178006404-178056194	1.56222	5e-05	0.00318053
PTGER4	prostaglandin E receptor 4(PTGER4)	5:40512332-40755975	1.55319	5e-05	0.00318053
IER2	immediate early response 2(IER2)	19:13150414-13154908	1.54119	5e-05	0.00318053
U1(1)	Uncharacterized	1:148522600-148522765	1.54092	5e-05	0.00318053
RN7SL521P	RNA, 7SL, cytoplasmic 521, pseudogene(RN7SL521P)	7:149102783-149126346	1.50728	5e-05	0.00318053
JADE3	jade family PHD finger 3(JADE3)	X:46912275-47061242	1.50631	0.0012	0.0421385
SAT1	spermidine/spermine N1-acetyltransferase 1(SAT1)	X:23783172-23786226	1.50072	5e-05	0.00318053
RN7SL162P	RNA, 7SL, cytoplasmic 162, pseudogene(RN7SL162P)	22:27851668-28679865	1.47364	5e-05	0.00318053
GADD45B	growth arrest and DNA damage inducible beta(GADD45B)	19:2476121-2478259	1.4525	5e-05	0.00318053
PLAU	plasminogen activator, urokinase(PLAU)	10:73909176-73922777	1.44733	5e-05	0.00318053
TUBB2A	tubulin beta 2A class IIa(TUBB2A)	6:3153668-3157526	1.44447	0.0015	0.0495351
TRAF1	TNF receptor associated factor 1(TRAF1)	9:120902392-120929173	1.43941	5e-05	0.00318053
Y_RNA (3)	Uncharacterized	11:118836009-118836111	1.41865	0.0005	0.0217381
RN7SL838P	RNA, 7SL, cytoplasmic 838, pseudogene(RN7SL838P)	11:417932-442011	1.38352	5e-05	0.00318053
IL23A	interleukin 23 subunit alpha(IL23A)	12:56334173-56340410	1.37961	5e-05	0.00318053
IER5	immediate early response 5(IER5)	1:181088711-181092899	1.36952	5e-05	0.00318053
CKS2	CDC28 protein kinase regulatory subunit 2(CKS2)	9:89311197-89316703	1.36119	5e-05	0.00318053
RP11-810P12.7	Uncharacterized	11:61967793-61969490	1.33594	5e-05	0.00318053
RP11-553P9.1	Uncharacterized	4:135045463-135046850	1.3331	0.0004	0.0181532
RIPK2	receptor interacting serine/threonine kinase 2(RIPK2)	8:89757746-89791063	1.31524	5e-05	0.00318053
RHOB	ras homolog family member B(RHOB)	2:20447073-20449445	1.31406	5e-05	0.00318053
XIRP1	xin actin binding repeat containing 1(XIRP1)	3:39183209-39192596	1.30941	5e-05	0.00318053
RN7SL471P	RNA, 7SL, cytoplasmic 471, pseudogene(RN7SL471P)	6:28977474-28977773	1.29583	0.0002	0.0101777
RN7SL513P	RNA, 7SL, cytoplasmic 513, pseudogene(RN7SL513P)	19:18333275-18333573	1.29107	5e-05	0.00318053
RN7SL148P	RNA, 7SL, cytoplasmic 148, pseudogene(RN7SL148P)	1:244103931-244104210	1.29033	0.0001	0.00579142
NDE1	nudE neurodevelopment protein 1(NDE1)	16:15643266-15857033	1.28517	5e-05	0.00318053
NFE2L2	nuclear factor, erythroid 2 like 2(NFE2L2)	2:177227594-177559299	1.28141	5e-05	0.00318053
STX11	syntaxin 11(STX11)	6:144150525-144188370	1.25944	5e-05	0.00318053
F3	coagulation factor III, tissue factor(F3)	1:94529224-94541800	1.25891	0.00035	0.0162645
NAMPT	nicotinamide phosphoribosyltransferase(NAMPT)	7:106248284-106286326	1.2535	0.00035	0.0162645
TNFSF9	tumor necrosis factor superfamily member 9(TNFSF9)	19:6530998-6535928	1.24973	5e-05	0.00318053
ERICD	E2F1-regulated inhibitor of cell death (non-protein coding)(ERICD)	8:140636280-140638283	1.24872	5e-05	0.00318053
RN7SL87P	RNA, 7SL, cytoplasmic 87, pseudogene(RN7SL87P)	5:144140878-144141166	1.22908	0.00095	0.0357887
FOS	Fos proto-oncogene, AP-1 transcription factor subunit(FOS)	14:75278773-75282230	1.20585	5e-05	0.00318053
BCL2A1	BCL2 related protein A1(BCL2A1)	15:79960888-79971446	1.20125	5e-05	0.00318053
RN7SL679P	RNA, 7SL, cytoplasmic 679, pseudogene(RN7SL679P)	1:26593242-26593546	1.18152	5e-05	0.00318053
EHD1	EH domain containing 1(EHD1)	11:64851641-64888296	1.1695	5e-05	0.00318053
TRIB1	tribbles pseudokinase 1(TRIB1)	8:125430320-125438405	1.15335	5e-05	0.00318053
ARRDC3	arrestin domain containing 3(ARRDC3)	5:91368723-91439085	1.14626	0.001	0.0371316
PLK3	polo like kinase 3(PLK3)	1:44800224-44806675	1.1434	5e-05	0.00318053
NLRP3	NLR family pyrin domain containing 3(NLRP3)	1:247416155-247449108	1.14121	0.00015	0.00816895
Y_RNA (4)	Uncharacterized	20:16670640-16670742	1.11555	0.00015	0.00816895
SNN	stannin(SNN)	16:11668413-11744506	1.10775	0.0003	0.0143713
RN7SL18P	RNA, 7SL, cytoplasmic 18, pseudogene(RN7SL18P)	2:62491177-62491468	1.10466	5e-05	0.00318053
BCL6	B-cell CLL/lymphoma 6(BCL6)	3:187698258-187746028	1.10465	0.00105	0.038256
NFKB2	nuclear factor kappa B subunit 2(NFKB2)	10:102394109-102402529	1.10398	0.00025	0.0123183
Y_RNA (5)	Uncharacterized	10:10232610-10232712	1.09486	0.00025	0.0123183
YBX1P10	Y-box binding protein 1 pseudogene 10(YBX1P10)	9:35971343-35972318	1.07634	5e-05	0.00318053
ETS2	ETS proto-oncogene 2, transcription factor(ETS2)	21:38805306-38824955	1.06731	5e-05	0.00318053
RPL24P4	ribosomal protein L24 pseudogene 4(RPL24P4)	6:42956344-42956765	1.0525	0.00115	0.0407515
RGS1	regulator of G-protein signaling 1(RGS1)	1:192575726-192580031	1.05111	5e-05	0.00318053
CCRL2	C-C motif chemokine receptor like 2(CCRL2)	3:46407162-46412997	1.04852	5e-05	0.00318053
EPOP	Elongin BC and polycomb repressive complex 2 associated protein(EPOP)	17:38671702-38675421	1.0459	5e-05	0.00318053
FTH1	ferritin heavy chain 1(FTH1)	11:61949820-61967660	1.0405	5e-05	0.00318053
PRKCQ-AS1	PRKCQ antisense RNA 1(PRKCQ-AS1)	10:6580418-6616452	1.03601	0.0009	0.0343216
RPL6P27	ribosomal protein L6 pseudogene 27(RPL6P27)	18:6462143-6463015	1.02939	0.00015	0.00816895
PMAIP1	phorbol-12-myristate-13-acetate-induced protein 1(PMAIP1)	18:59899947-59904306	1.02312	5e-05	0.00318053
RND3	Rho family GTPase 3(RND3)	2:150468194-150539011	1.0179	5e-05	0.00318053
FOSL1	FOS like 1, AP-1 transcription factor subunit(FOSL1)	11:65892048-65900573	1.01085	5e-05	0.00318053
YBX1P1	Y-box binding protein 1 pseudogene 1(YBX1P1)	14:66012829-66013789	1.00065	5e-05	0.00318053
RPL3P4	ribosomal protein L3 pseudogene 4(RPL3P4)	14:98972878-98973301	0.994541	0.0001	0.00579142
SGK1	serum/glucocorticoid regulated kinase 1(SGK1)	6:134169245-134318112	0.990234	5e-05	0.00318053
RP11-475C16.1	Uncharacterized	6:153231319-153347488	0.989517	5e-05	0.00318053
ZNF697	zinc finger protein 697(ZNF697)	1:119619421-119647773	0.975396	5e-05	0.00318053
DUSP5	dual specificity phosphatase 5(DUSP5)	10:110497837-110511544	0.96134	5e-05	0.00318053
PPP1R14C	protein phosphatase 1 regulatory inhibitor subunit 14C(PPP1R14C)	6:150143075-150250357	0.958785	5e-05	0.00318053
RN7SL97P	RNA, 7SL, cytoplasmic 97, pseudogene(RN7SL97P)	18:25818233-25818532	0.948325	0.00065	0.0268315
RN7SL555P	RNA, 7SL, cytoplasmic 555, pseudogene(RN7SL555P)	20:3094170-3094509	0.930192	5e-05	0.00318053
PLAGL2	PLAG1 like zinc finger 2(PLAGL2)	20:32192502-32207791	0.927509	5e-05	0.00318053
PHLDA1	pleckstrin homology like domain family A member 1(PHLDA1)	12:76025446-76033932	0.922043	5e-05	0.00318053
EGR2	early growth response 2(EGR2)	10:62811995-62919900	0.914563	0.0002	0.0101777
RN7SL357P	RNA, 7SL, cytoplasmic 357, pseudogene(RN7SL357P)	4:56805833-56806131	0.913438	0.0001	0.00579142
RN7SL184P	RNA, 7SL, cytoplasmic 184, pseudogene(RN7SL184P)	4:113419839-113420136	0.908645	0.0002	0.0101777
GBP1	guanylate binding protein 1(GBP1)	1:89052318-89065360	0.899931	0.0011	0.0394298
MARCKS	myristoylated alanine rich protein kinase C substrate(MARCKS)	6:113857361-113863471	0.896796	5e-05	0.00318053
MSC	musculin(MSC)	8:71828166-72118393	0.890161	5e-05	0.00318053
B3GNT5	UDP-GlcNAc:betaGal beta-1,3-N-acetylglucosaminyltransferase 5(B3GNT5)	3:183178042-183428778	0.8892	0.0014	0.0472378
CITED4	Cbp/p300 interacting transactivator with Glu/Asp rich carboxy-terminal domain 4(CITED4)	1:40861050-40862366	0.884007	5e-05	0.00318053
ZBTB10	zinc finger and BTB domain containing 10(ZBTB10)	8:80484560-80526265	0.883689	5e-05	0.00318053
SRGAP2D	SLIT-ROBO Rho GTPase activating protein 2D (pseudogene)(SRGAP2D)	1:143975086-144068350	0.879124	0.00095	0.0357887
EIF3FP3	eukaryotic translation initiation factor 3 subunit F pseudogene 3(EIF3FP3)	2:58251439-58252525	0.871421	0.0001	0.00579142
RGS2	regulator of G-protein signaling 2(RGS2)	1:192809038-192812283	0.869209	5e-05	0.00318053
RPS19P1	ribosomal protein S19 pseudogene 1(RPS19P1)	20:18504632-18505066	0.861218	0.00015	0.00816895
EEF1A1P9	eukaryotic translation elongation factor 1 alpha 1 pseudogene 9(EEF1A1P9)	4:105484697-105486080	0.855489	5e-05	0.00318053
TNFAIP8	TNF alpha induced protein 8(TNFAIP8)	5:119268691-119399688	0.855125	0.0004	0.0181532
SMAD7	SMAD family member 7(SMAD7)	18:48919852-48950711	0.852553	0.0005	0.0217381
EEF1A1P12	eukaryotic translation elongation factor 1 alpha 1 pseudogene 12(EEF1A1P12)	2:106697330-106698676	0.851244	0.00115	0.0407515
SLC2A6	solute carrier family 2 member 6(SLC2A6)	9:133471094-133479137	0.851023	5e-05	0.00318053
NUDT15	nudix hydrolase 15(NUDT15)	13:48037566-48047222	0.850744	0.00095	0.0357887
UQCRHL	ubiquinol-cytochrome c reductase hinge protein like(UQCRHL)	1:15807168-15809348	0.840161	5e-05	0.00318053
YRDC	yrdC N6-threonylcarbamoyltransferase domain containing(YRDC)	1:37802943-37809454	0.838491	0.0001	0.00579142
CH507-42P11.8	Uncharacterized	21:6111133-6123739	0.836637	0.0002	0.0101777
EIF1	eukaryotic translation initiation factor 1(EIF1)	17:41688884-41692668	0.831438	5e-05	0.00318053
NFKBIE	NFKB inhibitor epsilon(NFKBIE)	6:44258165-44265788	0.827287	5e-05	0.00318053
PLEK	pleckstrin(PLEK)	2:68361213-68397453	0.822997	5e-05	0.00318053
RN7SL472P	RNA, 7SL, cytoplasmic 472, pseudogene(RN7SL472P)	14:102077179-102077472	0.817404	5e-05	0.00318053
MXD1	MAX dimerization protein 1(MXD1)	2:69893559-69942945	0.812128	0.00015	0.00816895
ACKR3	atypical chemokine receptor 3(ACKR3)	2:236567786-236582358	0.806981	5e-05	0.00318053
RPS2P46	ribosomal protein S2 pseudogene 46(RPS2P46)	17:19417803-19492991	0.799757	0.0004	0.0181532
JUND	JunD proto-oncogene, AP-1 transcription factor subunit(JUND)	19:18279759-18281622	0.799499	0.00035	0.0162645
FLOT1	flotillin 1(FLOT1)	6:30727708-30742733	0.796133	0.00095	0.0357887
MCL1	BCL2 family apoptosis regulator(MCL1)	1:150548561-150579738	0.78284	0.00065	0.0268315
DDIT4	DNA damage inducible transcript 4(DDIT4)	10:72273919-72276036	0.781304	0.00025	0.0123183
SDC4	syndecan 4(SDC4)	20:45325287-45348424	0.777802	5e-05	0.00318053
E2F7	E2F transcription factor 7(E2F7)	12:77021246-77065580	0.775726	5e-05	0.00318053
DUSP10	dual specificity phosphatase 10(DUSP10)	1:221701423-221742176	0.770831	0.0001	0.00579142
ZBTB5	zinc finger and BTB domain containing 5(ZBTB5)	9:37438113-37465399	0.766413	5e-05	0.00318053
ZC3H12C	zinc finger CCCH-type containing 12C(ZC3H12C)	11:110093360-110171841	0.765556	5e-05	0.00318053
PNRC1	proline rich nuclear receptor coactivator 1(PNRC1)	6:89080750-89085160	0.762955	0.0001	0.00579142
JRKL	JRK-like(JRKL)	11:96389988-96507574	0.758283	0.0004	0.0181532
CAP1P2	CAP1 pseudogene 2(CAP1P2)	10:43604842-43606251	0.749279	5e-05	0.00318053
CITED2	Cbp/p300 interacting transactivator with Glu/Asp rich carboxy-terminal domain 2(CITED2)	6:139371806-139374620	0.744378	0.00015	0.00816895
RNF19B	ring finger protein 19B(RNF19B)	1:32936444-32964685	0.740624	5e-05	0.00318053
KB-1042C11.5	Uncharacterized	8:102656463-102687118	0.730778	0.00135	0.0460513
HIST1H2BG	histone cluster 1 H2B family member g(HIST1H2BG)	6:26215158-26216692	0.721154	5e-05	0.00318053
MYC	v-myc avian myelocytomatosis viral oncogene homolog(MYC)	8:127735433-127741434	0.711373	0.0008	0.0315949
RNVU1-15	RNA, variant U1 small nuclear 15(RNVU1-15)	1:144412575-144412740	0.707837	0.0001	0.00579142
MZT1	mitotic spindle organizing protein 1(MZT1)	13:72708356-72727687	0.695035	0.00045	0.0199556
ZFP36L1	ZFP36 ring finger protein like 1(ZFP36L1)	14:68787659-68796253	0.691725	5e-05	0.00318053
HIST1H4E	histone cluster 1 H4 family member e(HIST1H4E)	6:26204551-26206038	0.690879	5e-05	0.00318053
RPL9P9	Uncharacterized	15:82355141-82439153	0.68472	5e-05	0.00318053
H3F3B	H3 histone family member 3B(H3F3B)	17:75776433-75825799	0.673557	0.00055	0.023647
CDKN1A	cyclin dependent kinase inhibitor 1A(CDKN1A)	6:36676459-36687339	0.667196	0.00065	0.0268315
GBP2	guanylate binding protein 2(GBP2)	1:89106131-89176040	0.665085	5e-05	0.00318053
REL	REL proto-oncogene, NF-kB subunit(REL)	2:60881520-60931610	0.659209	0.0012	0.0421385
RN7SL40P	RNA, 7SL, cytoplasmic 40, pseudogene(RN7SL40P)	2:202357075-202357417	0.658963	5e-05	0.00318053
NINJ1	ninjurin 1(NINJ1)	9:93121488-93134288	0.653999	0.0002	0.0101777
CCNL1	cyclin L1(CCNL1)	3:157146507-157160760	0.652264	0.00065	0.0268315
LCP2	lymphocyte cytosolic protein 2(LCP2)	5:170232446-170298227	0.649971	0.0009	0.0343216
CEBPD	CCAAT/enhancer binding protein delta(CEBPD)	8:47736908-47739086	0.622688	0.0009	0.0343216
SDE2	SDE2 telomere maintenance homolog(SDE2)	1:225982701-225999331	0.603433	0.0001	0.00579142
SERTAD1	SERTA domain containing 1(SERTAD1)	19:40421591-40426025	0.594913	0.0001	0.00579142
PTGES3	prostaglandin E synthase 3(PTGES3)	12:56663340-56688408	0.587182	0.00045	0.0199556
CYTOR	cytoskeleton regulator RNA(CYTOR)	2:87439522-87606805	0.583447	0.0004	0.0181532
PLIN2	perilipin 2(PLIN2)	9:19108374-19149290	0.579001	0.00075	0.0302357
CH17-373J23.1	Uncharacterized	1:145281115-145281462	0.558786	0.00035	0.0162645
RN7SL767P	RNA, 7SL, cytoplasmic 767, pseudogene(RN7SL767P)	3:113632703-113632998	0.553021	0.0002	0.0101777
ETV3	ETS variant 3(ETV3)	1:157121190-157138474	0.540016	0.00095	0.0357887
COMMD6	COMM domain containing 6(COMMD6)	13:75525218-75549439	0.539359	0.001	0.0371316
KPNA3	karyopherin subunit alpha 3(KPNA3)	13:49699306-49793307	0.539001	0.0009	0.0343216
CHMP1B	charged multivesicular body protein 1B(CHMP1B)	18:11688955-11909223	0.537445	0.0014	0.0472378
H1F0	H1 histone family member 0(H1F0)	22:37805092-37807436	0.534205	0.0003	0.0143713
TICAM1	toll like receptor adaptor molecule 1(TICAM1)	19:4815931-4831704	0.53167	0.00085	0.0333153
AC024592.12	Uncharacterized	19:5865825-5904006	0.515679	0.00075	0.0302357
MID1IP1	MID1 interacting protein 1(MID1IP1)	X:38801431-38806537	0.508388	0.0014	0.0472378
OSTF1	osteoclast stimulating factor 1(OSTF1)	9:75088542-75147265	0.499178	0.00105	0.038256
H1FX	H1 histone family member X(H1FX)	3:129314770-129326225	0.488996	0.0009	0.0343216
NFIL3	nuclear factor, interleukin 3 regulated(NFIL3)	9:91409044-91423862	0.470113	0.0013	0.0448384
FUCA1	fucosidase, alpha-L- 1, tissue(FUCA1)	1:23845076-23868294	-0.469965	0.0013	0.0448384
SLC30A1	solute carrier family 30 member 1(SLC30A1)	1:211571567-211578742	-0.480551	0.00115	0.0407515
CD1D	CD1d molecule(CD1D)	1:158179946-158184896	-0.488194	0.00105	0.038256
CECR6	cat eye syndrome chromosome region, candidate 6(CECR6)	22:17116298-17121367	-0.500198	0.0008	0.0315949
TBCC	tubulin folding cofactor C(TBCC)	6:42744480-42746096	-0.501925	0.001	0.0371316
ORAI1	ORAI calcium release-activated calcium modulator 1(ORAI1)	12:121626549-121642677	-0.502913	0.0013	0.0448384
TMEM185B	transmembrane protein 185B(TMEM185B)	2:120221277-120223408	-0.506164	0.0015	0.0495351
NOMO3	NODAL modulator 3(NOMO3)	16:16232494-16294814	-0.51153	0.00025	0.0123183
CALU	calumenin(CALU)	7:128739291-128771807	-0.525501	0.0011	0.0394298
LMF2	lipase maturation factor 2(LMF2)	22:50502948-50507691	-0.530261	0.00125	0.0435983
TUBGCP6	tubulin gamma complex associated protein 6(TUBGCP6)	22:50217688-50244992	-0.533017	0.00065	0.0268315
ME3	malic enzyme 3(ME3)	11:86431589-86672636	-0.535729	0.0014	0.0472378
SLC22A16	solute carrier family 22 member 16(SLC22A16)	6:110424686-110476641	-0.539358	0.00115	0.0407515
SEMA4C	semaphorin 4C(SEMA4C)	2:96859715-96870757	-0.539916	0.0008	0.0315949
P2RX1	purinergic receptor P2X 1(P2RX1)	17:3896591-3916500	-0.548268	0.0006	0.025514
ABCB6	ATP binding cassette subfamily B member 6 (Langereis blood group)(ABCB6)	2:219209767-219229717	-0.552298	0.00035	0.0162645
SCARNA13	small Cajal body-specific RNA 13(SCARNA13)	14:95532296-95544724	-0.5531	0.00065	0.0268315
TM9SF4	transmembrane 9 superfamily member 4(TM9SF4)	20:32109505-32167258	-0.554352	0.00145	0.0486079
RN7SKP91	RNA, 7SK small nuclear pseudogene 91(RN7SKP91)	1:30843822-30844110	-0.559552	0.0011	0.0394298
CCR1	C-C motif chemokine receptor 1(CCR1)	3:46163603-46266706	-0.563113	0.0002	0.0101777
NID1	nidogen 1(NID1)	1:235975829-236065162	-0.56548	0.0001	0.00579142
AGT	angiotensinogen(AGT)	1:230702522-230802003	-0.568609	0.00025	0.0123183
GBA	glucosylceramidase beta(GBA)	1:155234451-155244699	-0.573137	0.00105	0.038256
NPTX1	neuronal pentraxin 1(NPTX1)	17:80467147-80477843	-0.581103	0.0003	0.0143713
CCDC130	coiled-coil domain containing 130(CCDC130)	19:13731759-13763296	-0.581507	0.0008	0.0315949
SLC29A1	solute carrier family 29 member 1 (Augustine blood group)(SLC29A1)	6:44219504-44234151	-0.582629	0.0003	0.0143713
NUP210	nucleoporin 210(NUP210)	3:13316234-13420309	-0.585064	0.0005	0.0217381
LOXL4	lysyl oxidase like 4(LOXL4)	10:98247689-98268250	-0.585533	0.0001	0.00579142
EGFL7	EGF like domain multiple 7(EGFL7)	9:136648609-136672678	-0.586028	0.00075	0.0302357
SLC12A9	solute carrier family 12 member 9(SLC12A9)	7:100802564-100867009	-0.58639	0.00035	0.0162645
TMEM201	transmembrane protein 201(TMEM201)	1:9588921-9614873	-0.586451	0.00075	0.0302357
ZNF692	zinc finger protein 692(ZNF692)	1:248850005-248859144	-0.58654	0.0015	0.0495351
CD180	CD180 molecule(CD180)	5:67179612-67196799	-0.587027	0.00035	0.0162645
GRIN2D	glutamate ionotropic receptor NMDA type subunit 2D(GRIN2D)	19:48394874-48444931	-0.587402	0.00015	0.00816895
SIGMAR1	sigma non-opioid intracellular receptor 1(SIGMAR1)	9:34634721-34637809	-0.58898	0.00135	0.0460513
RP11-244H3.4	Uncharacterized	1:34974355-35031968	-0.589605	0.00105	0.038256
SCARB1	scavenger receptor class B member 1(SCARB1)	12:124776855-124882668	-0.5912	0.001	0.0371316
RET	ret proto-oncogene(RET)	10:43077026-43130351	-0.59794	0.0002	0.0101777
RNU6ATAC	RNA, U6atac small nuclear (U12-dependent splicing)(RNU6ATAC)	9:134164438-134164564	-0.600833	0.00075	0.0302357
RP11-473M20.9	Uncharacterized	16:3065296-3087100	-0.608756	0.0009	0.0343216
TIMP1	TIMP metallopeptidase inhibitor 1(TIMP1)	X:47561099-47630305	-0.609418	0.0013	0.0448384
PKDCC	protein kinase domain containing, cytoplasmic(PKDCC)	2:42048019-42058528	-0.609502	0.0003	0.0143713
C16orf54	chromosome 16 open reading frame 54(C16orf54)	16:29742462-29748299	-0.611172	5e-05	0.00318053
CCNL2	cyclin L2(CCNL2)	1:1385710-1399328	-0.611702	0.001	0.0371316
ADGRE4P	adhesion G protein-coupled receptor E4, pseudogene(ADGRE4P)	19:6952499-6997872	-0.613092	0.00025	0.0123183
LGALS3BP	galectin 3 binding protein(LGALS3BP)	17:78971237-78980109	-0.614186	0.00105	0.038256
COL8A2	collagen type VIII alpha 2 chain(COL8A2)	1:36095235-36125220	-0.615049	0.00015	0.00816895
LINC01125	long intergenic non-protein coding RNA 1125(LINC01125)	2:97664216-97703064	-0.619413	0.00125	0.0435983
TIMP3	TIMP metallopeptidase inhibitor 3(TIMP3)	22:32512551-33058372	-0.633681	0.0002	0.0101777
MFSD3	major facilitator superfamily domain containing 3(MFSD3)	8:144509073-144511213	-0.635711	0.0001	0.00579142
CHST14	carbohydrate sulfotransferase 14(CHST14)	15:40470997-40474571	-0.64468	5e-05	0.00318053
REEP4	receptor accessory protein 4(REEP4)	8:22138019-22141951	-0.649142	0.0001	0.00579142
METTL17	methyltransferase like 17(METTL17)	14:20989769-20999163	-0.649408	0.0002	0.0101777
ADGRE5	adhesion G protein-coupled receptor E5(ADGRE5)	19:14380500-14408725	-0.658533	0.001	0.0371316
SLC35F5	solute carrier family 35 member F5(SLC35F5)	2:113705010-113756823	-0.669362	0.00135	0.0460513
PHB2	prohibitin 2(PHB2)	12:6964948-6970825	-0.670239	0.0008	0.0315949
ALG3	ALG3, alpha-1,3- mannosyltransferase(ALG3)	3:184230428-184249548	-0.675508	0.0004	0.0181532
CFAP206	cilia and flagella associated protein 206(CFAP206)	6:87407982-87512336	-0.677552	0.0001	0.00579142
LINC00235	long intergenic non-protein coding RNA 235(LINC00235)	16:525154-527407	-0.678719	0.00055	0.023647
ANPEP	alanyl aminopeptidase, membrane(ANPEP)	15:89784888-89815401	-0.679534	0.00065	0.0268315
CTSG	cathepsin G(CTSG)	14:24573521-24576260	-0.689639	0.00015	0.00816895
SNORD92	small nucleolar RNA, C/D box 92(SNORD92)	2:28894642-28948222	-0.68997	0.0003	0.0143713
SNORD3C	small nucleolar RNA, C/D box 3C(SNORD3C)	17:19189664-19190245	-0.691217	5e-05	0.00318053
SOWAHD	sosondowah ankyrin repeat domain family member D(SOWAHD)	X:119758612-119760164	-0.696135	0.00085	0.0333153
SNORA38B	small nucleolar RNA, H/ACA box 38B(SNORA38B)	17:67717832-67744531	-0.697392	5e-05	0.00318053
NOTCH1	notch 1(NOTCH1)	9:136494443-136545862	-0.698072	0.00045	0.0199556
SPINT1	serine peptidase inhibitor, Kunitz type 1(SPINT1)	15:40835807-40858207	-0.703917	0.0004	0.0181532
ELANE	elastase, neutrophil expressed(ELANE)	19:851013-856247	-0.706824	5e-05	0.00318053
MRM1	mitochondrial rRNA methyltransferase 1(MRM1)	17:36601571-36608971	-0.714598	0.0005	0.0217381
TPBG	trophoblast glycoprotein(TPBG)	6:82363205-82370828	-0.725408	5e-05	0.00318053
ZNF536	zinc finger protein 536(ZNF536)	19:30219665-30713538	-0.725843	0.0002	0.0101777
PRTN3	proteinase 3(PRTN3)	19:840959-848175	-0.729492	0.00045	0.0199556
ADAMTS14	ADAM metallopeptidase with thrombospondin type 1 motif 14(ADAMTS14)	10:70672802-70762441	-0.730901	0.0002	0.0101777
C9orf106	chromosome 9 open reading frame 106(C9orf106)	9:129321015-129324905	-0.733638	5e-05	0.00318053
SNORD67	small nucleolar RNA, C/D box 67(SNORD67)	11:46743047-46846308	-0.735245	5e-05	0.00318053
GP1BB	glycoprotein Ib platelet beta subunit(GP1BB)	22:19714463-19724772	-0.735329	0.0011	0.0394298
ECM1	extracellular matrix protein 1(ECM1)	1:150508061-150513789	-0.744314	5e-05	0.00318053
KIR3DX1	killer cell immunoglobulin like receptor, three Ig domains X1(KIR3DX1)	19:54532691-54545771	-0.74949	0.00145	0.0486079
U3 (1)	Uncharacterized	17:48133439-48430275	-0.752566	0.0002	0.0101777
NUAK2	NUAK family kinase 2(NUAK2)	1:205302058-205321791	-0.752987	5e-05	0.00318053
ENG	endoglin(ENG)	9:127815011-127854756	-0.754726	5e-05	0.00318053
VSIG4	V-set and immunoglobulin domain containing 4(VSIG4)	X:66021737-66040125	-0.761272	5e-05	0.00318053
RNU5E-1	RNA, U5E small nuclear 1(RNU5E-1)	1:11908151-11908271	-0.761922	5e-05	0.00318053
DCHS1	dachsous cadherin-related 1(DCHS1)	11:6621322-6655854	-0.762297	5e-05	0.00318053
VTRNA2-1	vault RNA 2-1(VTRNA2-1)	5:136080470-136080597	-0.764721	5e-05	0.00318053
EPHB2	EPH receptor B2(EPHB2)	1:22710838-22921500	-0.765435	0.0001	0.00579142
MBOAT7	membrane bound O-acyltransferase domain containing 7(MBOAT7)	19:54173411-54189882	-0.766466	0.0009	0.0343216
AHNAK	AHNAK nucleoprotein(AHNAK)	11:62433541-62556235	-0.768862	0.00145	0.0486079
RNU5B-1	RNA, U5B small nuclear 1(RNU5B-1)	15:65304676-65304792	-0.769151	5e-05	0.00318053
U1 (2)	Uncharacterized	1:145465616-145465780	-0.770974	5e-05	0.00318053
SNORD60	small nucleolar RNA, C/D box 60(SNORD60)	16:2154796-2155358	-0.799879	5e-05	0.00318053
TMBIM1	transmembrane BAX inhibitor motif containing 1(TMBIM1)	2:218270391-218368099	-0.802222	0.00055	0.023647
RCN3	reticulocalbin 3(RCN3)	19:49527617-49546962	-0.803696	0.00135	0.0460513
RNU11	RNA, U11 small nuclear(RNU11)	1:28648599-28648733	-0.803766	5e-05	0.00318053
U3 (2)	Uncharacterized	15:58760465-58760681	-0.811756	5e-05	0.00318053
MLNR	motilin receptor(MLNR)	13:49220337-49222377	-0.822233	5e-05	0.00318053
RNU1-89P	RNA, U1 small nuclear 89, pseudogene(RNU1-89P)	4:135995928-135996092	-0.825946	0.00125	0.0435983
SNORA2A	small nucleolar RNA, H/ACA box 2A(SNORA2A)	12:48653400-48682238	-0.826599	0.00015	0.00816895
MYBPC3	myosin binding protein C, cardiac(MYBPC3)	11:47331396-47352702	-0.831297	0.0006	0.025514
SNORA71B	small nucleolar RNA, H/ACA box 71B(SNORA71B)	20:38420587-38435353	-0.835057	0.00035	0.0162645
SNORA47	small nucleolar RNA, H/ACA box 47(SNORA47)	5:77072071-77166909	-0.836959	0.00015	0.00816895
SNORA80B	small nucleolar RNA, H/ACA box 80B(SNORA80B)	2:10439967-10448504	-0.845814	0.0006	0.025514
TMEM259	transmembrane protein 259(TMEM259)	19:999795-1021179	-0.848925	0.00025	0.0123183
SNORD17	small nucleolar RNA, C/D box 17(SNORD17)	20:17941596-18059188	-0.854713	5e-05	0.00318053
CD14	CD14 molecule(CD14)	5:140631727-140633701	-0.858731	5e-05	0.00318053
PTMAP5	prothymosin, alpha pseudogene 5(PTMAP5)	13:81689910-81691072	-0.862845	0.0001	0.00579142
SNORA7B	small nucleolar RNA, H/ACA box 7B(SNORA7B)	3:129381297-129399655	-0.865236	5e-05	0.00318053
SLC22A31	solute carrier family 22 member 31(SLC22A31)	16:89195760-89201664	-0.866241	5e-05	0.00318053
ADAMTS15	ADAM metallopeptidase with thrombospondin type 1 motif 15(ADAMTS15)	11:130448973-130476641	-0.874924	5e-05	0.00318053
SLX1A	SLX1 homolog A, structure-specific endonuclease subunit(SLX1A)	16:30192933-30204310	-0.881688	0.00065	0.0268315
SNORA79	small nucleolar RNA, H/ACA box 79(SNORA79)	14:20311367-20333312	-0.886843	5e-05	0.00318053
RNU4-2	RNA, U4 small nuclear 2(RNU4-2)	12:120291762-120291903	-0.886914	0.00015	0.00816895
MIR223	microRNA 223(MIR223)	X:66015460-66020422	-0.89019	0.00015	0.00816895
LPAR2	lysophosphatidic acid receptor 2(LPAR2)	19:19623667-19628930	-0.892204	0.0003	0.0143713
RN7SKP286	RNA, 7SK small nuclear pseudogene 286(RN7SKP286)	2:138863596-138863895	-0.897056	5e-05	0.00318053
KRT17P1	keratin 17 pseudogene 1(KRT17P1)	17:16840742-16845883	-0.910241	0.00085	0.0333153
PODXL	podocalyxin like(PODXL)	7:131500261-131558217	-0.930123	0.00035	0.0162645
RP11-1334A24.5	Uncharacterized	5:177476630-177479656	-0.935475	5e-05	0.00318053
RHBDL1	rhomboid like 1(RHBDL1)	16:675665-678268	-0.942025	0.00045	0.0199556
RP11-274B21.3	Uncharacterized	7:128653689-128654722	-0.948037	5e-05	0.00318053
RNU5F-1	RNA, U5F small nuclear 1(RNU5F-1)	1:44674691-44725591	-0.952804	5e-05	0.00318053
SNORA54	small nucleolar RNA, H/ACA box 54(SNORA54)	11:2944430-2992377	-0.966734	0.0002	0.0101777
MIR424	microRNA 424(MIR424)	X:134543336-134546711	-0.968134	0.00055	0.023647
SCARNA8	small Cajal body-specific RNA 8(SCARNA8)	9:19053142-19103119	-0.969413	0.0008	0.0315949
ANO7	anoctamin 7(ANO7)	2:241188508-241225377	-0.975152	0.00015	0.00816895
SNORA23	small nucleolar RNA, H/ACA box 23(SNORA23)	11:9384621-9448126	-0.975697	5e-05	0.00318053
CLDN15	claudin 15(CLDN15)	7:101232091-101238820	-0.977477	5e-05	0.00318053
SNORA74B	small nucleolar RNA, H/ACA box 74B(SNORA74B)	5:172983756-173035445	-0.977678	5e-05	0.00318053
MAN2A2	mannosidase alpha class 2A member 2(MAN2A2)	15:90902217-90922584	-0.982335	5e-05	0.00318053
SCG2	secretogranin II(SCG2)	2:223596939-223602503	-0.988621	0.00045	0.0199556
SNORA80E	small nucleolar RNA, H/ACA box 80E(SNORA80E)	1:155913042-155934400	-1.00256	0.0002	0.0101777
FBN2	fibrillin 2(FBN2)	5:128257908-129033642	-1.0237	5e-05	0.00318053
MT-TA	Uncharacterized	MT:5586-5891	-1.02404	5e-05	0.00318053
SNORA37	small nucleolar RNA, H/ACA box 37(SNORA37)	18:54151600-54224788	-1.02862	5e-05	0.00318053
NPIPB3	nuclear pore complex interacting protein family member B3(NPIPB3)	16:21402236-21520444	-1.03696	5e-05	0.00318053
RNU4-1	RNA, U4 small nuclear 1(RNU4-1)	12:120293096-120293237	-1.04697	5e-05	0.00318053
CCDC146	coiled-coil domain containing 146(CCDC146)	7:76959834-77416400	-1.07417	0.0013	0.0448384
ADRB2	adrenoceptor beta 2(ADRB2)	5:148825244-148828687	-1.07657	5e-05	0.00318053
SLCO2B1	solute carrier organic anion transporter family member 2B1(SLCO2B1)	11:75099171-75206549	-1.10578	5e-05	0.00318053
SLC25A3	solute carrier family 25 member 3(SLC25A3)	12:98593590-98606379	-1.12369	0.0002	0.0101777
LINC01230	long intergenic non-protein coding RNA 1230(LINC01230)	9:1045624-1048641	-1.13244	5e-05	0.00318053
TSPAN33	tetraspanin 33(TSPAN33)	7:129144891-129169697	-1.13708	0.0001	0.00579142
RP11-274B21.2	Uncharacterized	7:128651184-128652334	-1.13925	5e-05	0.00318053
MYO7A	myosin VIIA(MYO7A)	11:77128263-77215239	-1.14104	0.0006	0.025514
MTND2P28	mitochondrially encoded NADH:ubiquinone oxidoreductase core subunit 2 pseudogene 28(MTND2P28)	1:585988-859446	-1.1571	5e-05	0.00318053
SCARNA1	small Cajal body-specific RNA 1(SCARNA1)	1:27830777-27851676	-1.16106	0.0015	0.0495351
SLC16A13	solute carrier family 16 member 13(SLC16A13)	17:7036074-7040121	-1.19211	5e-05	0.00318053
CPNE6	copine 6(CPNE6)	14:24070836-24078100	-1.20475	0.00105	0.038256
TBC1D3L	TBC1 domain family member 3L(TBC1D3L)	17:37977971-37989048	-1.21446	0.0009	0.0343216
LINC00899	long intergenic non-protein coding RNA 899(LINC00899)	22:46039906-46044853	-1.22715	0.0002	0.0101777
RP11-448A19.1	Uncharacterized	7:129604547-129611630	-1.23192	5e-05	0.00318053
ID1	inhibitor of DNA binding 1, HLH protein(ID1)	20:31605282-31606515	-1.23487	5e-05	0.00318053
RP11-54O7.3	Uncharacterized	1:916864-921016	-1.23506	0.0008	0.0315949
MT-TP	Uncharacterized	MT:15955-16023	-1.23533	0.00065	0.0268315
MTATP6P1	mitochondrially encoded ATP synthase 6 pseudogene 1(MTATP6P1)	1:585988-859446	-1.27664	0.00115	0.0407515
RP11-600F24.7	Uncharacterized	14:103525009-103529072	-1.29338	5e-05	0.00318053
CAPN10-AS1	CAPN10 antisense RNA 1 (head to head)(CAPN10-AS1)	2:240582699-240586699	-1.30246	5e-05	0.00318053
SNORA5C	small nucleolar RNA, H/ACA box 5C(SNORA5C)	7:45100099-45112047	-1.33085	0.0007	0.0287426
CTB-31O20.2	Uncharacterized	19:1874870-1876169	-1.34563	5e-05	0.00318053
LINC00638	long intergenic non-protein coding RNA 638(LINC00638)	14:104821200-104823718	-1.35491	0.00045	0.0199556
NALT1	NOTCH1 associated lncRNA in T-cell acute lymphoblastic leukemia 1(NALT1)	9:136546172-136549893	-1.35679	0.0002	0.0101777
RP11-1E4.1	Uncharacterized	8:10050484-10054254	-1.38425	0.0005	0.0217381
RP11-572O17.1	Uncharacterized	4:1712820-1713622	-1.45328	5e-05	0.00318053
AC079922.3	Uncharacterized	2:112641831-112645690	-1.459	5e-05	0.00318053
RP11-274B21.4	Uncharacterized	7:128652840-128653243	-1.46533	5e-05	0.00318053
KLHL23	kelch like family member 23(KLHL23)	2:169694453-169776989	-1.49803	0.0009	0.0343216
MLPH	melanophilin(MLPH)	2:237485427-237555318	-1.51343	5e-05	0.00318053
RP11-262H14.5	Uncharacterized	9:62837747-62838372	-1.51478	0.0015	0.0495351
RUFY3	RUN and FYVE domain containing 3(RUFY3)	4:70703746-70807315	-1.51673	0.00015	0.00816895
CTD-3064M3.7	Uncharacterized	8:141433828-141507230	-1.52032	0.0001	0.00579142
GARNL3	GTPase activating Rap/RanGAP domain like 3(GARNL3)	9:127224264-127393660	-1.53295	5e-05	0.00318053
RP11-981G7.1	Uncharacterized	8:10433671-10438312	-1.54719	5e-05	0.00318053
CTD-3193O13.12	Uncharacterized	19:7888504-7903542	-1.54839	0.00025	0.0123183
BRSK2	BR serine/threonine kinase 2(BRSK2)	11:1389898-1462689	-1.55585	0.00025	0.0123183
RN7SKP48	RNA, 7SK small nuclear pseudogene 48(RN7SKP48)	4:85100495-85100823	-1.5728	0.0012	0.0421385
SEMA6B	semaphorin 6B(SEMA6B)	19:4542592-4559808	-1.59468	5e-05	0.00318053
HID1	HID1 domain containing(HID1)	17:74950742-74975728	-1.67643	0.00015	0.00816895
SMAD1	SMAD family member 1(SMAD1)	4:145481193-145558079	-1.74836	0.0001	0.00579142
LINC00896	long intergenic non-protein coding RNA 896(LINC00896)	22:20206396-20208524	-1.75369	5e-05	0.00318053
RN7SKP172	RNA, 7SK small nuclear pseudogene 172(RN7SKP172)	12:76315750-76316048	-1.75759	0.0015	0.0495351
LINC00599	long intergenic non-protein coding RNA 599(LINC00599)	8:9900063-9905366	-1.76838	5e-05	0.00318053
RP4-758J18.13	Uncharacterized	1:1409095-1410618	-1.80449	0.00025	0.0123183
CDO1	cysteine dioxygenase type 1(CDO1)	5:115804732-115816954	-1.81749	0.0008	0.0315949
ADGRG1	adhesion G protein-coupled receptor G1(ADGRG1)	16:57610651-57665580	-1.82858	5e-05	0.00318053
U2	Uncharacterized	17:43211834-43305397	-1.91139	5e-05	0.00318053
CTD-2649C14.2	Uncharacterized	16:21950217-21951708	-1.98269	0.0011	0.0394298
RP1-118J21.25	Uncharacterized	1:39788975-39790171	-2.14729	5e-05	0.00318053
PTGES2-AS1	PTGES2 antisense RNA 1 (head to head)(PTGES2-AS1)	9:128128528-128130628	-2.16868	5e-05	0.00318053
C1orf101	chromosome 1 open reading frame 101(C1orf101)	1:244454376-244641177	-2.20131	5e-05	0.00318053
RP11-573D15.8	Uncharacterized	3:186538440-186773476	-2.93585	5e-05	0.00318053
RP5-884M6.1	Uncharacterized	7:106775010-106795564	-3.12904	0.00065	0.0268315
RNA5SP202	RNA, 5S ribosomal pseudogene 202(RNA5SP202)	6:4427962-4428081	-3.18826	5e-05	0.00318053
PCDH11Y	protocadherin 11 Y-linked(PCDH11Y)	Y:5000225-5742224	-4.002	0.00045	0.0199556
FAM83C-AS1	FAM83C antisense RNA 1(FAM83C-AS1)	20:35285250-35292401	-11.97	0.0009	0.0343216
RNA5-8SP2	RNA, 5.8S ribosomal pseudogene 2(RNA5-8SP2)	16:34162958-34163110	-15.97	0.0003	0.0143713

## Sheet: Sheet C
OFFICIAL_GENE_SYMBOL	Gene_Name	locus	R. montanensis- infected THP-1 macrophages
			Log2 (Fold_Change)	p_value	q_value
RP11-483F11.7	Uncharacterized	10:99651988-99653905	13.42	0.0001	0.0203867
CTD-2288F12.1	Uncharacterized	16:18926862-18937043	12.38	5e-05	0.0107676
NR2F2	nuclear receptor subfamily 2 group F member 2(NR2F2)	15:95990581-96340263	3.69	5e-05	0.0107676
KLF5	Kruppel like factor 5(KLF5)	13:73054975-73077542	3.65	5e-05	0.0107676
PLCB1	phospholipase C beta 1(PLCB1)	20:8077250-8968360	2.9	5e-05	0.0107676
HOTTIP	HOXA distal transcript antisense RNA(HOTTIP)	7:27193502-27207259	2.79	0.0002	0.0368434
FAM13A-AS1	FAM13A antisense RNA 1(FAM13A-AS1)	4:88709788-89111398	2.59	5e-05	0.0107676
WT1-AS	WT1 antisense RNA(WT1-AS)	11:32387774-32458769	2.23	5e-05	0.0107676
TNFSF11	tumor necrosis factor superfamily member 11(TNFSF11)	13:42562735-42608013	2.12	5e-05	0.0107676
RNU5A-2P	RNA, U5A small nuclear 2, pseudogene(RNU5A-2P)	4:81334302-81334418	1.67	5e-05	0.0107676
RNU1-55P	RNA, U1 small nuclear 55, pseudogene(RNU1-55P)	20:5890054-5890212	1.48	5e-05	0.0107676
TMC5	transmembrane channel like 5(TMC5)	16:19410495-19499113	1.42	5e-05	0.0107676
RNU2-8P	RNA, U2 small nuclear 8, pseudogene(RNU2-8P)	6:121580331-121580521	1.31	5e-05	0.0107676
RNU1-17P	RNA, U1 small nuclear 17, pseudogene(RNU1-17P)	5:180729585-180729737	1.27	0.00015	0.0294038
MIR663A	microRNA 663a(MIR663A)	20:26186919-26251526	1.2	5e-05	0.0107676
RNU1-7P	RNA, U1 small nuclear 7, pseudogene(RNU1-7P)	1:8202428-8215210	1.18	5e-05	0.0107676
RNU2-14P	RNA, U2 small nuclear 14, pseudogene(RNU2-14P)	14:65124351-65124542	1.03	5e-05	0.0107676
Y_RNA	Uncharacterized	10:92710498-92710608	0.952831	0.00025	0.0444477
RNU1-18P	RNA, U1 small nuclear 18, pseudogene(RNU1-18P)	6:122211647-122211811	0.92	5e-05	0.0107676
RP11-661A12.4	Uncharacterized	8:143541972-143549729	-0.99	5e-05	0.0107676
RGS6	regulator of G-protein signaling 6(RGS6)	14:71932438-72595125	-1.85	0.0002	0.0368434
SLC40A1	solute carrier family 40 member 1(SLC40A1)	2:189560578-189583758	-1.92	0.0001	0.0203867
NSRP1	nuclear speckle splicing regulatory protein 1(NSRP1)	17:29560546-30186475	-2.5	0.0001	0.0203867
ZNF813	zinc finger protein 813(ZNF813)	19:53467734-53496255	-2.78	5e-05	0.0107676
RP11-84C10.2	Uncharacterized	14:20897984-20936255	-13.44	5e-05	0.0107676

## Sheet: Sheet D
Â© 2000-2018 QIAGEN. All rights reserved.
Ingenuity Canonical Pathways	p-value	-log(p-value)	Ratio	z-score	Molecules
IL-10 Signaling	1.04713e-08	7.98	0.159	NaN	CCR1,SOCS3,FOS,IL1A,NFKBIA,JUN,NFKBIE,CD14,IL1B,NFKB2,TNF
TNFR2 Signaling	1.14815e-08	7.94	0.276	2.449	FOS,NFKBIA,JUN,NFKBIE,TNFAIP3,NFKB2,TNF,TRAF1
Toll-like Receptor Signaling	2.5704e-08	7.59	0.147	1.134	FOS,IL1A,NFKBIA,JUN,TICAM1,CD14,TNFAIP3,IL1B,NFKB2,TNF,TRAF1
Hepatic Fibrosis / Hepatic Stellate Cell Activation	3.63078e-08	7.44	0.0874	NaN	COL8A2,CXCL8,IL1A,ICAM1,CTGF,KLF6,SMAD7,NFKB2,PDGFB,CXCL3,EDN1,TIMP1,IL1B,CD14,TNF,AGT
PPAR Signaling	2.18776e-07	6.66	0.12	-2.714	FOS,IL1A,NFKBIA,JUN,NFKBIE,IL1B,PTGS2,NFKB2,TNF,CITED2,PDGFB
Agranulocyte Adhesion and Diapedesis	8.31764e-07	6.08	0.0795	NaN	CXCL3,CXCL8,IL1A,ICAM1,CLDN15,CCL3L3,PODXL,CCL20,IL1B,CXCL1,SDC4,CCL3,TNF,CCL4L1/CCL4L2
IL-6 Signaling	9.12011e-07	6.04	0.0938	2.714	CXCL8,SOCS3,FOS,IL1A,NFKBIA,JUN,NFKBIE,CD14,IL1B,NFKB2,TNF,MCL1
IL-17A Signaling in Fibroblasts	1.04713e-06	5.98	0.2	NaN	FOS,NFKBIA,JUN,NFKBIE,CEBPD,NFKB2,NFKBIZ
TREM1 Signaling	1.51356e-06	5.82	0.129	3	CXCL8,CXCL3,ICAM1,NLRP3,IL1B,CD83,NFKB2,CCL3,TNF
IL-17A Signaling in Gastric Cells	2.04174e-06	5.69	0.24	2.236	CXCL8,FOS,JUN,CCL20,CXCL1,TNF
Granulocyte Adhesion and Diapedesis	2.45471e-06	5.61	0.0783	NaN	CXCL3,CXCL8,IL1A,ICAM1,CLDN15,CCL3L3,CCL20,IL1B,CXCL1,SDC4,CCL3,TNF,CCL4L1/CCL4L2
CD40 Signaling	3.80189e-06	5.42	0.115	0.707	FOS,ICAM1,NFKBIA,JUN,NFKBIE,TNFAIP3,PTGS2,NFKB2,TRAF1
MIF Regulation of Innate Immunity	4.57088e-06	5.34	0.163	1.89	FOS,NFKBIA,JUN,NFKBIE,CD14,PTGS2,NFKB2
Glucocorticoid Receptor Signaling	7.24436e-06	5.14	0.0536	NaN	CXCL8,ICAM1,SGK1,NFKBIE,CCL3,PTGES3,CXCL3,FOS,JUN,NFKBIA,DUSP1,CDKN1A,IL1B,PTGS2,PLAU,TNF,ADRB2,AGT
HMGB1 Signaling	7.58578e-06	5.12	0.084	3.317	CXCL8,FOS,IL1A,ICAM1,JUN,RND3,RHOB,IL1B,OSM,NFKB2,TNF
4-1BB Signaling in T Lymphocytes	9.54993e-06	5.02	0.188	2	NFKBIA,JUN,NFKBIE,TNFSF9,NFKB2,TRAF1
TNFR1 Signaling	9.77237e-06	5.01	0.146	2.449	FOS,NFKBIA,JUN,NFKBIE,TNFAIP3,NFKB2,TNF
Role of IL-17A in Arthritis	1.28825e-05	4.89	0.116	NaN	CXCL8,CXCL3,NFKBIA,NFKBIE,CCL20,CXCL1,PTGS2,NFKB2
Acute Phase Response Signaling	1.62181e-05	4.79	0.071	1.732	SOCS3,FOS,IL1A,NFKBIA,SOD2,JUN,NFKBIE,IL1B,OSM,NFKB2,TNF,AGT
Differential Regulation of Cytokine Production in Intestinal Epithelial Cells by IL-17A and IL-17F	2.51189e-05	4.6	0.217	NaN	IL1A,IL1B,CXCL1,CCL3,TNF
Osteoarthritis Pathway	2.5704e-05	4.59	0.0631	0.832	CXCL8,TIMP3,DDIT4,SMAD7,SDC4,NFKB2,CREB5,IL1B,NAMPT,PTGS2,NOTCH1,TNF,SMAD1
Role of Macrophages, Fibroblasts and Endothelial Cells in Rheumatoid Arthritis	2.81838e-05	4.55	0.0528	NaN	SOCS3,CXCL8,IL1A,ICAM1,NFKBIE,CEBPD,CREB5,PDGFB,MYC,FOS,JUN,NFKBIA,OSM,IL1B,TNF,TRAF1
April Mediated Signaling	3.0903e-05	4.51	0.154	0.816	FOS,NFKBIA,JUN,NFKBIE,NFKB2,TRAF1
Role of IL-17A in Psoriasis	3.89045e-05	4.41	0.308	NaN	CXCL8,CXCL3,CCL20,CXCL1
B Cell Activating Factor Signaling	4.16869e-05	4.38	0.146	NaN	FOS,NFKBIA,JUN,NFKBIE,NFKB2,TRAF1
Role of Hypercytokinemia/hyperchemokinemia in the Pathogenesis of Influenza	4.16869e-05	4.38	0.146	NaN	CCR1,CXCL8,IL1A,IL1B,CCL3,TNF
Systemic Lupus Erythematosus Signaling	4.36516e-05	4.36	0.0599	NaN	RNU11,IL1A,RNU5B-1,RNU4-2,RNU4-1,FOS,RNU5E-1,JUN,RNU5D-1,RNU5F-1,IL1B,RNU5A-1,TNF
Role of Pattern Recognition Receptors in Recognition of Bacteria and Viruses	4.46684e-05	4.35	0.0763	2.449	PTX3,CXCL8,IL1A,NLRP3,TICAM1,IL1B,OSM,NFKB2,RIPK2,TNF
Aryl Hydrocarbon Receptor Signaling	6.16595e-05	4.21	0.0735	1.897	MYC,FOS,IL1A,JUN,CDKN1A,IL1B,NFKB2,NFE2L2,TNF,PTGES3
iNOS Signaling	6.30957e-05	4.2	0.136	1.633	FOS,NFKBIA,JUN,NFKBIE,CD14,NFKB2
Neuroinflammation Signaling Pathway	9.54993e-05	4.02	0.0498	2.84	CXCL8,ICAM1,NLRP3,GRIN2D,NFKB2,CCL3,CREB5,FOS,JUN,SOD2,TICAM1,IL1B,PTGS2,NFE2L2,TNF
Differential Regulation of Cytokine Production in Macrophages and T Helper Cells by IL-17A and IL-17F	0.000158489	3.8	0.222	NaN	IL1B,CXCL1,CCL3,TNF
Dendritic Cell Maturation	0.00018197	3.74	0.0595	2.714	CD1D,IL1A,ICAM1,NFKBIA,NFKBIE,IL1B,CD83,NFKB2,CREB5,IL23A,TNF
Cholecystokinin/Gastrin-mediated Signaling	0.000199526	3.7	0.0792	2.828	FOS,IL1A,JUN,RND3,RHOB,IL1B,PTGS2,TNF
Airway Pathology in Chronic Obstructive Pulmonary Disease	0.000204174	3.69	0.375	NaN	CXCL8,CXCL3,TNF
MIF-mediated Glucocorticoid Regulation	0.00020893	3.68	0.143	1	NFKBIA,NFKBIE,CD14,PTGS2,NFKB2
Hepatic Cholestasis	0.000213796	3.67	0.0633	NaN	CXCL8,IL1A,NFKBIA,JUN,NFKBIE,CD14,IL1B,OSM,NFKB2,TNF
Induction of Apoptosis by HIV1	0.000363078	3.44	0.1	0	NFKBIA,NFKBIE,SLC25A3,NFKB2,TNF,TRAF1
Communication between Innate and Adaptive Immune Cells	0.000457088	3.34	0.0805	NaN	CXCL8,IL1A,CCL3L3,IL1B,CD83,CCL3,TNF
Role of IL-17F in Allergic Inflammatory Airway Diseases	0.000501187	3.3	0.119	2.236	CXCL8,IL1B,CXCL1,NFKB2,CREB5
Sirtuin Signaling Pathway	0.00060256	3.22	0.0459	0.577	CXCL8,GADD45B,RBBP8,NFKB2,MYC,JUN,H3F3A/H3F3B,SOD2,H1FX,NAMPT,H1F0,NFE2L2,TNF
p38 MAPK Signaling	0.000645654	3.19	0.0667	1.414	MYC,IL1A,H3F3A/H3F3B,DUSP1,DUSP10,IL1B,CREB5,TNF
Atherosclerosis Signaling	0.000794328	3.1	0.0645	NaN	CXCL8,IL1A,ICAM1,IL1B,NFKB2,F3,TNF,PDGFB
ILK Signaling	0.00102329	2.99	0.0518	3	MYC,FOS,JUN,RND3,RHOB,SNAI1,PTGS2,NFKB2,CREB5,TNF
CD27 Signaling in Lymphocytes	0.00134896	2.87	0.0962	NaN	FOS,NFKBIA,JUN,NFKBIE,NFKB2
Role of Cytokines in Mediating Communication between Immune Cells	0.00134896	2.87	0.0962	NaN	CXCL8,IL1A,IL1B,IL23A,TNF
IL-17A Signaling in Airway Cells	0.00147911	2.83	0.0769	NaN	CXCL3,NFKBIA,NFKBIE,CCL20,CXCL1,NFKB2
Erythropoietin Signaling	0.00177828	2.75	0.0741	NaN	SOCS3,FOS,NFKBIA,JUN,NFKBIE,NFKB2
TWEAK Signaling	0.00194984	2.71	0.118	-1	NFKBIA,NFKBIE,NFKB2,TRAF1
Altered T Cell and B Cell Signaling in Rheumatoid Arthritis	0.00199526	2.7	0.0723	NaN	IL1A,PRTN3,IL1B,NFKB2,IL23A,TNF
Small Cell Lung Cancer Signaling	0.00229087	2.64	0.0706	NaN	MYC,NFKBIA,NFKBIE,PTGS2,NFKB2,TRAF1
LPS-stimulated MAPK Signaling	0.0025704	2.59	0.069	1.633	FOS,NFKBIA,JUN,NFKBIE,CD14,NFKB2
Activation of IRF by Cytosolic Pattern Recognition Receptors	0.00275423	2.56	0.082	0.447	NFKBIA,JUN,NFKBIE,NFKB2,TNF
Apoptosis Signaling	0.00288403	2.54	0.0674	0	NFKBIA,NFKBIE,NFKB2,BCL2A1,TNF,MCL1
RAR Activation	0.00301995	2.52	0.0481	NaN	FOS,JUN,DUSP1,PNRC1,SMAD7,NFKB2,REL,SMAD1,CITED2
LXR/RXR Activation	0.00316228	2.5	0.0579	-1.89	IL1A,CD14,IL1B,PTGS2,NFKB2,TNF,AGT
Protein Kinase A Signaling	0.00331131	2.48	0.0365	-0.302	PPP1R14C,DUSP8,NFKBIE,NFKB2,CREB5,DUSP2,DUSP5,H3F3A/H3F3B,NFKBIA,DUSP1,H1FX,DUSP10,H1F0,PTGS2
IL-1 Signaling	0.00338844	2.47	0.0652	2.449	FOS,IL1A,NFKBIA,JUN,NFKBIE,NFKB2
Inflammasome pathway	0.00363078	2.44	0.15	NaN	NLRP3,IL1B,NFKB2
Molecular Mechanisms of Cancer	0.00363078	2.44	0.0361	NaN	PMAIP1,NFKBIE,SMAD7,NFKB2,MYC,FOS,JUN,NFKBIA,RND3,RHOB,E2F7,CDKN1A,NOTCH1,SMAD1
Production of Nitric Oxide and Reactive Oxygen Species in Macrophages	0.00371535	2.43	0.0466	2.333	PPP1R14C,FOS,NFKBIA,JUN,RND3,RHOB,NFKBIE,NFKB2,TNF
ERK5 Signaling	0.00389045	2.41	0.0758	2.236	MYC,FOS,SGK1,FOSL1,CREB5
Role of PKR in Interferon Induction and Antiviral Response	0.00389045	2.41	0.0976	NaN	NFKBIA,NFKBIE,NFKB2,TNF
PI3K Signaling in B Lymphocytes	0.00389045	2.41	0.0556	1.89	FOS,ATF3,NFKBIA,JUN,CD180,NFKBIE,NFKB2
Sumoylation Pathway	0.00416869	2.38	0.0625	1.342	FOS,NFKBIA,JUN,RND3,RHOB,NFKB2
G-Protein Coupled Receptor Signaling	0.00436516	2.36	0.0401	NaN	HCAR3,RGS2,NFKBIA,DUSP1,NFKBIE,RGS16,NFKB2,CREB5,HCAR2,PTGER4,ADRB2
ATM Signaling	0.00436516	2.36	0.0619	0	NFKBIA,GADD45B,JUN,CDKN1A,RBBP8,CREB5
Opioid Signaling Pathway	0.00457088	2.34	0.0422	0	FOSB,MYC,RGS1,FOS,NFKBIA,EGR4,GRIN2D,RGS16,NFKB2,CREB5
Polyamine Regulation in Colon Cancer	0.0047863	2.32	0.136	NaN	MYC,MXD1,SAT1
Glioma Invasiveness Signaling	0.00501187	2.3	0.0714	2.236	TIMP3,RND3,RHOB,TIMP1,PLAU
IL-9 Signaling	0.00549541	2.26	0.0889	0	SOCS3,BCL3,NFKB2,TNF
Hypoxia Signaling in the Cardiovascular System	0.0060256	2.22	0.0685	2	NFKBIA,JUN,EDN1,NFKBIE,CREB5
D-myo-inositol (1,4,5,6)-Tetrakisphosphate Biosynthesis	0.00645654	2.19	0.0507	NaN	SOCS3,DUSP5,DUSP8,DUSP1,DUSP10,DUSP2,NUDT15
D-myo-inositol (3,4,5,6)-tetrakisphosphate Biosynthesis	0.00645654	2.19	0.0507	NaN	SOCS3,DUSP5,DUSP8,DUSP1,DUSP10,DUSP2,NUDT15
Type I Diabetes Mellitus Signaling	0.00707946	2.15	0.0561	1.633	SOCS3,NFKBIA,NFKBIE,IL1B,NFKB2,TNF
GÎ±s Signaling	0.00776247	2.11	0.055	0.816	HCAR3,RGS2,CREB5,HCAR2,PTGER4,ADRB2
Estrogen-mediated S-phase Entry	0.00776247	2.11	0.115	NaN	MYC,E2F7,CDKN1A
Regulation of IL-2 Expression in Activated and Anergic T Lymphocytes	0.00831764	2.08	0.0633	NaN	FOS,NFKBIA,JUN,NFKBIE,NFKB2
Pathogenesis of Multiple Sclerosis	0.00831764	2.08	0.222	NaN	CCR1,CCL3
Prostanoid Biosynthesis	0.00831764	2.08	0.222	NaN	PTGS2,PTGES3
JAK/Stat Signaling	0.0102329	1.99	0.0602	0.447	SOCS3,FOS,JUN,CDKN1A,NFKB2
B Cell Receptor Signaling	0.0102329	1.99	0.0426	2.828	NFKBIA,JUN,NFKBIE,EGR1,NFKB2,BCL2A1,CREB5,BCL6
Unfolded protein response	0.0104713	1.98	0.0741	NaN	PPP1R15A,CEBPD,NFE2L2,MBTPS2
3-phosphoinositide Degradation	0.0107152	1.97	0.0461	NaN	SOCS3,DUSP5,DUSP8,DUSP1,DUSP10,DUSP2,NUDT15
NRF2-mediated Oxidative Stress Response	0.0109648	1.96	0.0421	0.378	FOS,SOD2,JUN,SCARB1,FOSL1,NFE2L2,MAFF,FTH1
IL-17 Signaling	0.0112202	1.95	0.0588	NaN	CXCL8,JUN,TIMP1,CXCL1,PTGS2
OX40 Signaling Pathway	0.011749	1.93	0.0714	0	NFKBIA,JUN,NFKBIE,NFKB2
Role of Tissue Factor in Cancer	0.0120226	1.92	0.05	NaN	CXCL8,CTGF,EGR1,IL1B,CXCL1,F3
D-myo-inositol-5-phosphate Metabolism	0.0120226	1.92	0.0449	NaN	SOCS3,DUSP5,DUSP8,DUSP1,DUSP10,DUSP2,NUDT15
IL-8 Signaling	0.0128825	1.89	0.0408	2.828	CXCL8,FOS,ICAM1,JUN,RND3,RHOB,CXCL1,PTGS2
GÎ±q Signaling	0.0134896	1.87	0.044	0.447	RGS2,NFKBIA,RND3,RHOB,NFKBIE,RGS16,NFKB2
PI3K/AKT Signaling	0.0134896	1.87	0.0488	1.342	NFKBIA,NFKBIE,CDKN1A,PTGS2,NFKB2,MCL1
ERK/MAPK Signaling	0.0141254	1.85	0.0402	0.707	MYC,PPP1R14C,FOS,H3F3A/H3F3B,ETS2,DUSP1,CREB5,DUSP2
Death Receptor Signaling	0.0154882	1.81	0.0543	0.447	NFKBIA,NFKBIE,TNFSF15,NFKB2,TNF
Colorectal Cancer Metastasis Signaling	0.0154882	1.81	0.037	3	MYC,FOS,JUN,RND3,RHOB,PTGS2,NFKB2,TNF,PTGER4
CD28 Signaling in T Helper Cells	0.0154882	1.81	0.0472	2	FOS,NFKBIA,JUN,NFKBIE,NFKB2,LCP2
Circadian Rhythm Signaling	0.0162181	1.79	0.0882	NaN	GRIN2D,BHLHE40,CREB5
Oncostatin M Signaling	0.0162181	1.79	0.0882	NaN	TIMP3,OSM,PLAU
Prostate Cancer Signaling	0.017378	1.76	0.0526	NaN	NFKBIA,NFKBIE,CDKN1A,NFKB2,CREB5
Cell Cycle Regulation by BTG Family Proteins	0.0204174	1.69	0.0811	NaN	E2F7,BTG2,NOCT
RANK Signaling in Osteoclasts	0.0213796	1.67	0.05	NaN	FOS,NFKBIA,JUN,NFKBIE,NFKB2
Lymphotoxin Î² Receptor Signaling	0.0213796	1.67	0.0597	NaN	NFKBIA,CXCL1,NFKB2,TRAF1
NF-ÎºB Signaling	0.0234423	1.63	0.0393	0.378	IL1A,NFKBIA,NFKBIE,TNFAIP3,IL1B,NFKB2,TNF
Thyroid Cancer Signaling	0.0234423	1.63	0.0769	NaN	MYC,CXCL8,RET
Role of NFAT in Regulation of the Immune Response	0.0251189	1.6	0.0387	2	FOS,NFKBIA,JUN,NFKBIE,NFKB2,LCP2,ORAI1
IL-12 Signaling and Production in Macrophages	0.0269153	1.57	0.0417	NaN	FOS,JUN,NFKB2,IL23A,REL,TNF
T Cell Receptor Signaling	0.0281838	1.55	0.0463	NaN	FOS,NFKBIA,JUN,NFKB2,LCP2
Role of RIG1-like Receptors in Antiviral Innate Immunity	0.0281838	1.55	0.0714	NaN	NFKBIA,NFKBIE,NFKB2
Role of Osteoblasts, Osteoclasts and Chondrocytes in Rheumatoid Arthritis	0.0288403	1.54	0.0351	NaN	FOS,IL1A,NFKBIA,JUN,NFKBIE,IL1B,SMAD1,TNF
Granzyme A Signaling	0.0288403	1.54	0.118	NaN	H1FX,H1F0
BMP signaling pathway	0.0295121	1.53	0.0541	1	JUN,SMAD7,NFKB2,SMAD1
Taurine Biosynthesis	0.0316228	1.5	0.5	NaN	CDO1
Graft-versus-Host Disease Signaling	0.0323594	1.49	0.0682	NaN	IL1A,IL1B,TNF
Role of PI3K/AKT Signaling in the Pathogenesis of Influenza	0.0323594	1.49	0.0526	NaN	KPNA3,NFKBIA,NFKBIE,NFKB2
HGF Signaling	0.0346737	1.46	0.0439	NaN	FOS,JUN,ETS2,CDKN1A,PTGS2
3-phosphoinositide Biosynthesis	0.0346737	1.46	0.0361	NaN	SOCS3,DUSP5,DUSP8,DUSP1,DUSP10,DUSP2,NUDT15
GADD45 Signaling	0.0354813	1.45	0.105	NaN	GADD45B,CDKN1A
PKCÎ¸ Signaling in T Lymphocytes	0.0354813	1.45	0.039	2.449	FOS,NFKBIA,JUN,NFKBIE,NFKB2,LCP2
Estrogen-Dependent Breast Cancer Signaling	0.0363078	1.44	0.0506	2	FOS,JUN,NFKB2,CREB5
Pancreatic Adenocarcinoma Signaling	0.0416869	1.38	0.0417	NaN	E2F7,CDKN1A,PTGS2,NFKB2,NOTCH1
Prolactin Signaling	0.042658	1.37	0.0482	1	MYC,SOCS3,FOS,JUN
Glioblastoma Multiforme Signaling	0.042658	1.37	0.0373	1.342	MYC,RND3,RHOB,E2F7,CDKN1A,PDGFB
Renin-Angiotensin Signaling	0.042658	1.37	0.0413	1.342	FOS,JUN,NFKB2,TNF,AGT
IL-7 Signaling Pathway	0.047863	1.32	0.0465	NaN	MYC,JUN,BCL6,MCL1
FXR/RXR Activation	0.0489779	1.31	0.04	NaN	IL1A,SCARB1,IL1B,TNF,AGT
PEDF Signaling	0.0489779	1.31	0.046	NaN	NFKBIA,SOD2,NFKBIE,NFKB2
TGF-Î² Signaling	0.0489779	1.31	0.046	0	FOS,JUN,SMAD7,SMAD1
PPARÎ±/RXRÎ± Activation	0.0512861	1.29	0.0357	-1	NFKBIA,JUN,NFKBIE,IL1B,BCL3,NFKB2
Crosstalk between Dendritic Cells and Natural Killer Cells	0.0524807	1.28	0.0449	NaN	CD69,CD83,NFKB2,TNF
PDGF Signaling	0.0549541	1.26	0.0444	2	MYC,FOS,JUN,PDGFB
Adipogenesis pathway	0.0588844	1.23	0.0379	NaN	EGR2,CEBPD,SMAD1,TNF,NOCT
Role of JAK family kinases in IL-6-type Cytokine Signaling	0.0588844	1.23	0.08	NaN	SOCS3,OSM
Ceramide Signaling	0.060256	1.22	0.043	2	FOS,JUN,NFKB2,TNF
P2Y Purigenic Receptor Signaling Pathway	0.060256	1.22	0.0376	2.236	MYC,FOS,JUN,NFKB2,CREB5
Airway Inflammation in Asthma	0.0616595	1.21	0.25	NaN	TNF
Spermine and Spermidine Degradation I	0.0616595	1.21	0.25	NaN	SAT1
NAD Biosynthesis III	0.0616595	1.21	0.25	NaN	NAMPT
L-cysteine Degradation I	0.0616595	1.21	0.25	NaN	CDO1
GÎ±12/13 Signaling	0.0630957	1.2	0.037	NaN	NFKBIA,JUN,LPAR2,NFKBIE,NFKB2
cAMP-mediated signaling	0.0660693	1.18	0.0312	0.378	HCAR3,RGS2,DUSP1,CREB5,HCAR2,PTGER4,ADRB2
Th1 and Th2 Activation Pathway	0.0660693	1.18	0.0333	NaN	CCR1,SOCS3,NFIL3,ICAM1,JUN,NOTCH1
Superpathway of Inositol Phosphate Compounds	0.0707946	1.15	0.0307	NaN	SOCS3,DUSP5,DUSP8,DUSP1,DUSP10,DUSP2,NUDT15
Th2 Pathway	0.0812831	1.09	0.0342	NaN	CCR1,SOCS3,ICAM1,JUN,NOTCH1
Antioxidant Action of Vitamin C	0.0831764	1.08	0.0385	-2	NFKBIA,NFKBIE,NFKB2,TNF
Thrombopoietin Signaling	0.0831764	1.08	0.0462	NaN	MYC,FOS,JUN
Cell Cycle: G1/S Checkpoint Regulation	0.0831764	1.08	0.0462	NaN	MYC,E2F7,CDKN1A
Chronic Myeloid Leukemia Signaling	0.0851138	1.07	0.0381	NaN	MYC,E2F7,CDKN1A,NFKB2
UVB-Induced MAPK Signaling	0.0870964	1.06	0.0455	NaN	FOS,H3F3A/H3F3B,JUN
IGF-1 Signaling	0.0870964	1.06	0.0377	NaN	SOCS3,FOS,CTGF,JUN
Telomerase Signaling	0.0912011	1.04	0.037	NaN	MYC,ETS2,CDKN1A,PTGES3
Type II Diabetes Mellitus Signaling	0.0933254	1.03	0.0329	2	SOCS3,NFKBIA,NFKBIE,NFKB2,TNF
Relaxin Signaling	0.0977237	1.01	0.0325	0.447	FOS,NFKBIA,JUN,NFKBIE,NFKB2
p53 Signaling	0.1	1	0.036	NaN	PMAIP1,GADD45B,JUN,CDKN1A
Coagulation System	0.105439	0.977	0.0571	NaN	PLAU,F3
STAT3 Pathway	0.112202	0.95	0.0405	NaN	MYC,SOCS3,CDKN1A
GNRH Signaling	0.114551	0.941	0.0309	1.342	FOS,JUN,EGR1,NFKB2,CREB5
LPS/IL-1 Mediated Inhibition of RXR Function	0.114551	0.941	0.0287	1.342	IL1A,JUN,SCARB1,CD14,IL1B,TNF
iCOS-iCOSL Signaling in T Helper Cells	0.11722	0.931	0.0339	NaN	NFKBIA,NFKBIE,NFKB2,LCP2
CXCR4 Signaling	0.11885	0.925	0.0305	2	FOS,JUN,RND3,RHOB,EGR1
IL-15 Signaling	0.11885	0.925	0.0395	NaN	CXCL8,NFKB2,TNF
GDNF Family Ligand-Receptor Interactions	0.11885	0.925	0.0395	NaN	FOS,JUN,RET
Superoxide Radicals Degradation	0.119674	0.922	0.125	NaN	SOD2
Inhibition of Matrix Metalloproteases	0.120781	0.918	0.0526	NaN	TIMP3,TIMP1
VDR/RXR Activation	0.122462	0.912	0.039	NaN	CDKN1A,MXD1,CD14
Angiopoietin Signaling	0.122462	0.912	0.039	NaN	NFKBIA,NFKBIE,NFKB2
Neurotrophin/TRK Signaling	0.122462	0.912	0.039	NaN	FOS,JUN,CREB5
Tight Junction Signaling	0.12331	0.909	0.0301	NaN	FOS,JUN,CLDN15,NFKB2,TNF
Tec Kinase Signaling	0.127938	0.893	0.0298	2	FOS,RND3,RHOB,NFKB2,TNF
Germ Cell-Sertoli Cell Junction Signaling	0.130317	0.885	0.0296	NaN	RND3,RHOB,MYO7A,TUBB2A,TNF
Role of BRCA1 in DNA Damage Response	0.133045	0.876	0.0375	NaN	E2F7,CDKN1A,RBBP8
Renal Cell Carcinoma Signaling	0.136458	0.865	0.037	NaN	FOS,JUN,PDGFB
Sertoli Cell-Sertoli Cell Junction Signaling	0.139637	0.855	0.0289	NaN	JUN,CLDN15,MYO7A,TUBB2A,TNF
Hematopoiesis from Pluripotent Stem Cells	0.142233	0.847	0.0476	NaN	CXCL8,IL1A
Xenobiotic Metabolism Signaling	0.142561	0.846	0.0256	NaN	IL1A,IL1B,NFKB2,NFE2L2,TNF,CITED2,PTGES3
UVC-Induced MAPK Signaling	0.147571	0.831	0.0465	NaN	FOS,JUN
14-3-3-mediated Signaling	0.150661	0.822	0.0308	NaN	FOS,JUN,TUBB2A,TNF
Th1 Pathway	0.150661	0.822	0.0308	NaN	SOCS3,NFIL3,ICAM1,NOTCH1
NF-ÎºB Activation by Viruses	0.158855	0.799	0.0345	NaN	NFKBIA,NFKBIE,NFKB2
Bladder Cancer Signaling	0.158855	0.799	0.0345	NaN	MYC,CXCL8,CDKN1A
Dolichyl-diphosphooligosaccharide Biosynthesis	0.160694	0.794	0.0909	NaN	ALG3
Corticotropin Releasing Hormone Signaling	0.165577	0.781	0.0296	NaN	FOS,JUN,PTGS2,CREB5
Phospholipase C Signaling	0.169044	0.772	0.0255	1.633	AHNAK,RND3,RHOB,NFKB2,CREB5,LCP2
Endothelin-1 Signaling	0.172187	0.764	0.0269	2.236	MYC,FOS,JUN,EDN1,PTGS2
Cell Cycle: G2/M DNA Damage Checkpoint Regulation	0.181134	0.742	0.0408	NaN	CKS2,CDKN1A
CCR5 Signaling in Macrophages	0.18197	0.74	0.0323	NaN	FOS,JUN,CCL3
Epithelial Adherens Junction Signaling	0.190546	0.72	0.028	NaN	MYO7A,TUBB2A,SNAI1,NOTCH1
Docosahexaenoic Acid (DHA) Signaling	0.198153	0.703	0.0385	NaN	IL1B,BCL2A1
Semaphorin Signaling in Neurons	0.198153	0.703	0.0385	NaN	RND3,RHOB
Î³-glutamyl Cycle	0.199986	0.699	0.0714	NaN	ANPEP
CDK5 Signaling	0.202302	0.694	0.0306	NaN	FOSB,PPP1R14C,EGR1
Actin Nucleation by ARP-WASP Complex	0.221309	0.655	0.0357	NaN	RND3,RHOB
SAPK/JNK Signaling	0.222844	0.652	0.0291	NaN	DUSP8,JUN,DUSP10
Extrinsic Prothrombin Activation Pathway	0.224905	0.648	0.0625	NaN	F3
Role of CHK Proteins in Cell Cycle Checkpoint Control	0.22751	0.643	0.0351	NaN	E2F7,CDKN1A
Mouse Embryonic Stem Cell Pluripotency	0.231206	0.636	0.0286	NaN	MYC,ID1,SMAD1
RAN Signaling	0.237137	0.625	0.0588	NaN	KPNA3
Fatty Acid Î±-oxidation	0.249459	0.603	0.0556	NaN	PTGS2
Wnt/Ca+ pathway	0.256448	0.591	0.0323	NaN	NFKB2,CREB5
Neuroprotective Role of THOP1 in Alzheimer's Disease	0.260615	0.584	0.0268	NaN	PRTN3,CTSG,AGT
Putrescine Degradation III	0.261216	0.583	0.0526	NaN	SAT1
Glioma Signaling	0.26485	0.577	0.0265	NaN	E2F7,CDKN1A,PDGFB
IL-2 Signaling	0.268534	0.571	0.0312	NaN	FOS,JUN
Eicosanoid Signaling	0.274157	0.562	0.0308	NaN	PTGS2,PTGER4
Endoplasmic Reticulum Stress Pathway	0.284446	0.546	0.0476	NaN	MBTPS2
Synaptic Long Term Potentiation	0.290402	0.537	0.0252	NaN	PPP1R14C,GRIN2D,CREB5
ErbB2-ErbB3 Signaling	0.291743	0.535	0.0294	NaN	MYC,JUN
EGF Signaling	0.291743	0.535	0.0294	NaN	FOS,JUN
Chemokine Signaling	0.291743	0.535	0.0294	NaN	FOS,JUN
Ephrin Receptor Signaling	0.292415	0.534	0.0231	NaN	EPHB2,GRIN2D,CREB5,PDGFB
T Helper Cell Differentiation	0.297852	0.526	0.029	NaN	BCL6,TNF
fMLP Signaling in Neutrophils	0.303389	0.518	0.0246	NaN	NFKBIA,NFKBIE,NFKB2
Role of MAPK Signaling in the Pathogenesis of Influenza	0.303389	0.518	0.0286	NaN	PTGS2,TNF
Sphingosine-1-phosphate Signaling	0.311889	0.506	0.0242	NaN	RND3,RHOB,PDGFB
IL-22 Signaling	0.317687	0.498	0.0417	NaN	SOCS3
Lipid Antigen Presentation by CD1	0.317687	0.498	0.0417	NaN	CD1D
Tumoricidal Function of Hepatic Natural Killer Cells	0.317687	0.498	0.0417	NaN	ICAM1
Role of JAK1, JAK2 and TYK2 in Interferon Signaling	0.317687	0.498	0.0417	NaN	NFKB2
CDP-diacylglycerol Biosynthesis I	0.317687	0.498	0.0417	NaN	MBOAT7
Glutathione-mediated Detoxification	0.317687	0.498	0.0417	NaN	ANPEP
Gluconeogenesis I	0.328852	0.483	0.04	NaN	ME3
Phosphatidylglycerol Biosynthesis II (Non-plastidic)	0.338844	0.47	0.0385	NaN	MBOAT7
Regulation of the Epithelial-Mesenchymal Transition Pathway	0.342768	0.465	0.0214	NaN	EGR1,SNAI1,NFKB2,NOTCH1
Cyclins and Cell Cycle Regulation	0.355631	0.449	0.0253	NaN	E2F7,CDKN1A
IL-15 Production	0.359749	0.444	0.0357	NaN	NFKB2
Signaling by Rho Family GTPases	0.363915	0.439	0.0199	2.236	FOS,JUN,RND3,RHOB,NFKB2
Macropinocytosis Signaling	0.367282	0.435	0.0247	NaN	CD14,PDGFB
Insulin Receptor Signaling	0.368129	0.434	0.0219	NaN	SOCS3,PPP1R14C,SGK1
IL-3 Signaling	0.378443	0.422	0.0241	NaN	FOS,JUN
Human Embryonic Stem Cell Pluripotency	0.381066	0.419	0.0214	NaN	SMAD7,SMAD1,PDGFB
Growth Hormone Signaling	0.389942	0.409	0.0235	NaN	SOCS3,FOS
Regulation of Actin-based Motility by Rho	0.395367	0.403	0.0233	NaN	RND3,RHOB
HIPPO signaling	0.395367	0.403	0.0233	NaN	PPP1R14C,SMAD1
Inhibition of Angiogenesis by TSP1	0.399945	0.398	0.0312	NaN	JUN
Role of JAK2 in Hormone-like Cytokine Signaling	0.399945	0.398	0.0312	NaN	SOCS3
Breast Cancer Regulation by Stathmin1	0.403645	0.394	0.0196	NaN	PPP1R14C,E2F7,CDKN1A,TUBB2A
Leukocyte Extravasation Signaling	0.410204	0.387	0.0194	NaN	TIMP3,ICAM1,CLDN15,TIMP1
DNA Methylation and Transcriptional Repression Signaling	0.418794	0.378	0.0294	NaN	H3F3A/H3F3B
Superpathway of Methionine Degradation	0.427563	0.369	0.0286	NaN	CDO1
Acute Myeloid Leukemia Signaling	0.428549	0.368	0.0217	NaN	MYC,NFKB2
EIF2 Signaling	0.431519	0.365	0.0189	NaN	MYC,ATF3,EIF1,PPP1R15A
Notch Signaling	0.445656	0.351	0.027	NaN	NOTCH1
ErbB Signaling	0.454988	0.342	0.0206	NaN	FOS,JUN
TR/RXR Activation	0.460257	0.337	0.0204	NaN	SCARB1,BCL3
Dopamine-DARPP32 Feedback in cAMP Signaling	0.464515	0.333	0.0188	NaN	PPP1R14C,GRIN2D,CREB5
PAK Signaling	0.470977	0.327	0.02	NaN	TNF,PDGFB
Dermatan Sulfate Biosynthesis (Late Stages)	0.487528	0.312	0.0238	NaN	CHST14
UVA-Induced MAPK Signaling	0.496592	0.304	0.019	NaN	FOS,JUN
Pyrimidine Ribonucleotides Interconversion	0.496592	0.304	0.0233	NaN	NUDT15
Stearate Biosynthesis I (Animals)	0.496592	0.304	0.0233	NaN	MBOAT7
Cardiac Hypertrophy Signaling	0.503501	0.298	0.0172	1	JUN,RND3,RHOB,ADRB2
Triacylglycerol Biosynthesis	0.504661	0.297	0.0227	NaN	MBOAT7
Role of Oct4 in Mammalian Embryonic Stem Cell Pluripotency	0.511682	0.291	0.0222	NaN	ETS2
Pyrimidine Ribonucleotides De Novo Biosynthesis	0.511682	0.291	0.0222	NaN	NUDT15
nNOS Signaling in Neurons	0.519996	0.284	0.0217	NaN	GRIN2D
Allograft Rejection Signaling	0.534564	0.272	0.0208	NaN	TNF
Neuropathic Pain Signaling In Dorsal Horn Neurons	0.539511	0.268	0.0175	NaN	FOS,GRIN2D
Cancer Drug Resistance By Drug Efflux	0.542001	0.266	0.0204	NaN	PTGS2
HIF1Î± Signaling	0.549541	0.26	0.0172	NaN	JUN,EDN1
Rac Signaling	0.549541	0.26	0.0172	NaN	JUN,NFKB2
Fc Epsilon RI Signaling	0.563638	0.249	0.0168	NaN	TNF,LCP2
PTEN Signaling	0.563638	0.249	0.0168	NaN	CDKN1A,NFKB2
NGF Signaling	0.567545	0.246	0.0167	NaN	NFKB2,CREB5
RhoA Signaling	0.576766	0.239	0.0164	NaN	RND3,LPAR2
Transcriptional Regulatory Network in Embryonic Stem Cells	0.576766	0.239	0.0185	NaN	H3F3A/H3F3B
autophagy	0.576766	0.239	0.0185	NaN	CTSG
Phagosome Formation	0.580764	0.236	0.0163	NaN	RND3,RHOB
Melanoma Signaling	0.583445	0.234	0.0182	NaN	CDKN1A
Dermatan Sulfate Biosynthesis	0.583445	0.234	0.0182	NaN	CHST14
Glutamate Receptor Signaling	0.590201	0.229	0.0179	NaN	GRIN2D
Calcium-induced T Lymphocyte Apoptosis	0.616595	0.21	0.0167	NaN	ORAI1
PCP pathway	0.616595	0.21	0.0167	NaN	JUN
PXR/RXR Activation	0.63387	0.198	0.0159	NaN	TNF
Mitotic Roles of Polo-Like Kinase	0.63387	0.198	0.0159	NaN	PLK3

## Sheet: Sheet E
Â© 2000-2018 QIAGEN. All rights reserved.
Ingenuity Canonical Pathways	p-value	-log(p-value)	Ratio	z-score	Molecules
Granulocyte Adhesion and Diapedesis	5.7544e-10	9.24	0.0542	NaN	CXCL8,CXCL3,CCL3L3,CCL20,IL1B,CXCL1,CCL3,TNF,CCL4L1/CCL4L2
Agranulocyte Adhesion and Diapedesis	9.77237e-10	9.01	0.0511	NaN	CXCL8,CXCL3,CCL3L3,CCL20,IL1B,CXCL1,CCL3,TNF,CCL4L1/CCL4L2
IL-17A Signaling in Gastric Cells	6.0256e-09	8.22	0.2	2	CXCL8,JUN,CCL20,CXCL1,TNF
Role of IL-17A in Arthritis	3.01995e-08	7.52	0.087	NaN	CXCL8,CXCL3,NFKBIA,CCL20,CXCL1,PTGS2
Role of IL-17A in Psoriasis	3.31131e-08	7.48	0.308	NaN	CXCL8,CXCL3,CCL20,CXCL1
TREM1 Signaling	3.31131e-08	7.48	0.0857	2.449	CXCL8,CXCL3,IL1B,CD83,CCL3,TNF
Communication between Innate and Adaptive Immune Cells	1.23027e-07	6.91	0.069	NaN	CXCL8,CCL3L3,IL1B,CD83,CCL3,TNF
Differential Regulation of Cytokine Production in Macrophages and T Helper Cells by IL-17A and IL-17F	1.41254e-07	6.85	0.222	NaN	IL1B,CXCL1,CCL3,TNF
Glucocorticoid Receptor Signaling	2.5704e-07	6.59	0.0268	NaN	CXCL8,CXCL3,NFKBIA,JUN,DUSP1,IL1B,PTGS2,CCL3,TNF
Differential Regulation of Cytokine Production in Intestinal Epithelial Cells by IL-17A and IL-17F	4.0738e-07	6.39	0.174	NaN	IL1B,CXCL1,CCL3,TNF
Role of Tissue Factor in Cancer	8.31764e-07	6.08	0.05	NaN	CXCL8,CTGF,EGR1,IL1B,PLCB1,CXCL1
Airway Pathology in Chronic Obstructive Pulmonary Disease	1.02329e-06	5.99	0.375	NaN	CXCL8,CXCL3,TNF
TNFR2 Signaling	1.07152e-06	5.97	0.138	NaN	NFKBIA,JUN,TNFAIP3,TNF
Toll-like Receptor Signaling	1.77828e-06	5.75	0.0667	1	NFKBIA,JUN,TNFAIP3,IL1B,TNF
Role of Hypercytokinemia/hyperchemokinemia in the Pathogenesis of Influenza	4.46684e-06	5.35	0.0976	NaN	CXCL8,IL1B,CCL3,TNF
PPAR Signaling	4.89779e-06	5.31	0.0543	-2.236	NFKBIA,JUN,IL1B,PTGS2,TNF
Cholecystokinin/Gastrin-mediated Signaling	7.76247e-06	5.11	0.0495	2.236	JUN,IL1B,PLCB1,PTGS2,TNF
TNFR1 Signaling	8.51138e-06	5.07	0.0833	NaN	NFKBIA,JUN,TNFAIP3,TNF
Hepatic Fibrosis / Hepatic Stellate Cell Activation	9.77237e-06	5.01	0.0328	NaN	CXCL8,CXCL3,CTGF,EDN1,IL1B,TNF
Role of Macrophages, Fibroblasts and Endothelial Cells in Rheumatoid Arthritis	1.62181e-05	4.79	0.0231	NaN	CXCL8,TNFSF11,NFKBIA,JUN,IL1B,PLCB1,TNF
IL-6 Signaling	2.45471e-05	4.61	0.0391	2.236	CXCL8,NFKBIA,JUN,IL1B,TNF
IL-10 Signaling	3.63078e-05	4.44	0.058	NaN	NFKBIA,JUN,IL1B,TNF
CD40 Signaling	5.88844e-05	4.23	0.0513	NaN	NFKBIA,JUN,TNFAIP3,PTGS2
IL-17A Signaling in Airway Cells	5.88844e-05	4.23	0.0513	NaN	CXCL3,NFKBIA,CCL20,CXCL1
Hepatic Cholestasis	6.60693e-05	4.18	0.0316	NaN	CXCL8,NFKBIA,JUN,IL1B,TNF
IL-17 Signaling	8.12831e-05	4.09	0.0471	NaN	CXCL8,JUN,CXCL1,PTGS2
IL-17A Signaling in Fibroblasts	0.000114815	3.94	0.0857	NaN	NFKBIA,JUN,NFKBIZ
NF-ÎºB Signaling	0.00011749	3.93	0.0281	0.447	TNFSF11,NFKBIA,TNFAIP3,IL1B,TNF
Dendritic Cell Maturation	0.000141254	3.85	0.027	2.236	NFKBIA,IL1B,PLCB1,CD83,TNF
Neuroinflammation Signaling Pathway	0.000154882	3.81	0.0199	1.633	CXCL8,JUN,IL1B,PTGS2,CCL3,TNF
Role of IL-17F in Allergic Inflammatory Airway Diseases	0.000199526	3.7	0.0714	NaN	CXCL8,IL1B,CXCL1
MIF Regulation of Innate Immunity	0.000213796	3.67	0.0698	NaN	NFKBIA,JUN,PTGS2
Systemic Lupus Erythematosus Signaling	0.000295121	3.53	0.023	NaN	JUN,RNU5D-1,IL1B,RNU5A-1,TNF
Role of Osteoblasts, Osteoclasts and Chondrocytes in Rheumatoid Arthritis	0.000371535	3.43	0.0219	NaN	TNFSF11,NFKBIA,JUN,IL1B,TNF
PI3K Signaling in B Lymphocytes	0.000371535	3.43	0.0317	2	ATF3,NFKBIA,JUN,PLCB1
Role of Cytokines in Mediating Communication between Immune Cells	0.000371535	3.43	0.0577	NaN	CXCL8,IL1B,TNF
HMGB1 Signaling	0.00042658	3.37	0.0305	2	CXCL8,JUN,IL1B,TNF
Activation of IRF by Cytosolic Pattern Recognition Receptors	0.00060256	3.22	0.0492	NaN	NFKBIA,JUN,TNF
Hypoxia Signaling in the Cardiovascular System	0.00102329	2.99	0.0411	NaN	NFKBIA,JUN,EDN1
PPARÎ±/RXRÎ± Activation	0.00109648	2.96	0.0238	NaN	NFKBIA,JUN,IL1B,PLCB1
Acute Phase Response Signaling	0.00112202	2.95	0.0237	2	NFKBIA,JUN,IL1B,TNF
Altered T Cell and B Cell Signaling in Rheumatoid Arthritis	0.00147911	2.83	0.0361	NaN	TNFSF11,IL1B,TNF
Endothelin-1 Signaling	0.00158489	2.8	0.0215	2	JUN,EDN1,PLCB1,PTGS2
Crosstalk between Dendritic Cells and Natural Killer Cells	0.00177828	2.75	0.0337	NaN	CD69,CD83,TNF
IL-8 Signaling	0.00194984	2.71	0.0204	2	CXCL8,JUN,CXCL1,PTGS2
Death Receptor Signaling	0.00194984	2.71	0.0326	NaN	NFKBIA,TNFSF15,TNF
ATM Signaling	0.00229087	2.64	0.0309	NaN	NFKBIA,JUN,RBBP8
Osteoarthritis Pathway	0.00229087	2.64	0.0194	2	CXCL8,IL1B,PTGS2,TNF
RANK Signaling in Osteoclasts	0.00251189	2.6	0.03	NaN	TNFSF11,NFKBIA,JUN
Antioxidant Action of Vitamin C	0.00281838	2.55	0.0288	NaN	NFKBIA,PLCB1,TNF
Type I Diabetes Mellitus Signaling	0.00301995	2.52	0.028	NaN	NFKBIA,IL1B,TNF
4-1BB Signaling in T Lymphocytes	0.00338844	2.47	0.0625	NaN	NFKBIA,JUN
Protein Kinase A Signaling	0.00371535	2.43	0.013	0	NFKBIA,DUSP1,PLCB1,PTGS2,DUSP2
MIF-mediated Glucocorticoid Regulation	0.00398107	2.4	0.0571	NaN	NFKBIA,PTGS2
p38 MAPK Signaling	0.00416869	2.38	0.025	NaN	DUSP1,IL1B,TNF
LXR/RXR Activation	0.0042658	2.37	0.0248	NaN	IL1B,PTGS2,TNF
Atherosclerosis Signaling	0.00457088	2.34	0.0242	NaN	CXCL8,IL1B,TNF
April Mediated Signaling	0.00501187	2.3	0.0513	NaN	NFKBIA,JUN
14-3-3-mediated Signaling	0.00524807	2.28	0.0231	NaN	JUN,PLCB1,TNF
Role of Pattern Recognition Receptors in Recognition of Bacteria and Viruses	0.00537032	2.27	0.0229	NaN	CXCL8,IL1B,TNF
Adipogenesis pathway	0.00549541	2.26	0.0227	NaN	NR2F2,KLF5,TNF
Role of PKR in Interferon Induction and Antiviral Response	0.00549541	2.26	0.0488	NaN	NFKBIA,TNF
B Cell Activating Factor Signaling	0.00549541	2.26	0.0488	NaN	NFKBIA,JUN
Aryl Hydrocarbon Receptor Signaling	0.00588844	2.23	0.0221	NaN	JUN,IL1B,TNF
Graft-versus-Host Disease Signaling	0.00630957	2.2	0.0455	NaN	IL1B,TNF
iNOS Signaling	0.00630957	2.2	0.0455	NaN	NFKBIA,JUN
G-Protein Coupled Receptor Signaling	0.00630957	2.2	0.0146	NaN	HCAR3,NFKBIA,DUSP1,PLCB1
Sirtuin Signaling Pathway	0.00707946	2.15	0.0141	NaN	CXCL8,JUN,RBBP8,TNF
D-myo-inositol-5-phosphate Metabolism	0.00870964	2.06	0.0192	NaN	DUSP1,PLCB1,DUSP2
CD27 Signaling in Lymphocytes	0.00870964	2.06	0.0385	NaN	NFKBIA,JUN
Unfolded protein response	0.00933254	2.03	0.037	NaN	PPP1R15A,MBTPS2
GNRH Signaling	0.00954993	2.02	0.0185	NaN	JUN,EGR1,PLCB1
CXCR4 Signaling	0.01	2	0.0183	NaN	JUN,EGR1,PLCB1
OX40 Signaling Pathway	0.01	2	0.0357	NaN	NFKBIA,JUN
Airway Inflammation in Asthma	0.0107152	1.97	0.25	NaN	TNF
Induction of Apoptosis by HIV1	0.0114815	1.94	0.0333	NaN	NFKBIA,TNF
Role of NFAT in Regulation of the Immune Response	0.0128825	1.89	0.0166	NaN	NFKBIA,JUN,PLCB1
RAR Activation	0.0141254	1.85	0.016	NaN	JUN,DUSP1,NR2F2
Lymphotoxin Î² Receptor Signaling	0.0141254	1.85	0.0299	NaN	NFKBIA,CXCL1
B Cell Receptor Signaling	0.0141254	1.85	0.016	NaN	NFKBIA,JUN,EGR1
Chemokine Signaling	0.0144544	1.84	0.0294	NaN	JUN,PLCB1
Production of Nitric Oxide and Reactive Oxygen Species in Macrophages	0.0151356	1.82	0.0155	NaN	NFKBIA,JUN,TNF
ILK Signaling	0.0151356	1.82	0.0155	NaN	JUN,PTGS2,TNF
Role of MAPK Signaling in the Pathogenesis of Influenza	0.0154882	1.81	0.0286	NaN	PTGS2,TNF
IL-15 Signaling	0.0177828	1.75	0.0263	NaN	CXCL8,TNF
LPS/IL-1 Mediated Inhibition of RXR Function	0.0190546	1.72	0.0144	NaN	JUN,IL1B,TNF
Regulation of IL-2 Expression in Activated and Anergic T Lymphocytes	0.0194984	1.71	0.0253	NaN	NFKBIA,JUN
Erythropoietin Signaling	0.0204174	1.69	0.0247	NaN	NFKBIA,JUN
Small Cell Lung Cancer Signaling	0.0223872	1.65	0.0235	NaN	NFKBIA,PTGS2
LPS-stimulated MAPK Signaling	0.0229087	1.64	0.023	NaN	NFKBIA,JUN
Superpathway of Inositol Phosphate Compounds	0.0234423	1.63	0.0132	NaN	DUSP1,PLCB1,DUSP2
Pathogenesis of Multiple Sclerosis	0.0239883	1.62	0.111	NaN	CCL3
Prostanoid Biosynthesis	0.0239883	1.62	0.111	NaN	PTGS2
Apoptosis Signaling	0.0239883	1.62	0.0225	NaN	NFKBIA,TNF
IL-1 Signaling	0.025704	1.59	0.0217	NaN	NFKBIA,JUN
Opioid Signaling Pathway	0.0263027	1.58	0.0127	NaN	NFKBIA,PLCB1,RGS6
Ceramide Signaling	0.0263027	1.58	0.0215	NaN	JUN,TNF
CCR5 Signaling in Macrophages	0.0263027	1.58	0.0215	NaN	JUN,CCL3
Sumoylation Pathway	0.0275423	1.56	0.0208	NaN	NFKBIA,JUN
Colorectal Cancer Metastasis Signaling	0.0281838	1.55	0.0123	NaN	JUN,PTGS2,TNF
UVA-Induced MAPK Signaling	0.0331131	1.48	0.019	NaN	JUN,PLCB1
IGF-1 Signaling	0.0331131	1.48	0.0189	NaN	CTGF,JUN
T Cell Receptor Signaling	0.0346737	1.46	0.0185	NaN	NFKBIA,JUN
HGF Signaling	0.0380189	1.42	0.0175	NaN	JUN,PTGS2
HIF1Î± Signaling	0.0389045	1.41	0.0172	NaN	JUN,EDN1
Renin-Angiotensin Signaling	0.042658	1.37	0.0165	NaN	JUN,TNF
fMLP Signaling in Neutrophils	0.042658	1.37	0.0164	NaN	NFKBIA,PLCB1
PI3K/AKT Signaling	0.0436516	1.36	0.0163	NaN	NFKBIA,PTGS2
FXR/RXR Activation	0.0446684	1.35	0.016	NaN	IL1B,TNF
CD28 Signaling in T Helper Cells	0.0457088	1.34	0.0157	NaN	NFKBIA,JUN
Fatty Acid Î±-oxidation	0.047863	1.32	0.0556	NaN	PTGS2
P2Y Purigenic Receptor Signaling Pathway	0.0501187	1.3	0.015	NaN	JUN,PLCB1
Corticotropin Releasing Hormone Signaling	0.0512861	1.29	0.0148	NaN	JUN,PTGS2
GÎ±12/13 Signaling	0.0512861	1.29	0.0148	NaN	NFKBIA,JUN
Inflammasome pathway	0.0524807	1.28	0.05	NaN	IL1B
D-myo-inositol (1,4,5,6)-Tetrakisphosphate Biosynthesis	0.0537032	1.27	0.0145	NaN	DUSP1,DUSP2
D-myo-inositol (3,4,5,6)-tetrakisphosphate Biosynthesis	0.0537032	1.27	0.0145	NaN	DUSP1,DUSP2
Endoplasmic Reticulum Stress Pathway	0.0549541	1.26	0.0476	NaN	MBTPS2
Ovarian Cancer Signaling	0.057544	1.24	0.014	NaN	EDN1,PTGS2
IL-12 Signaling and Production in Macrophages	0.057544	1.24	0.0139	NaN	JUN,TNF
Type II Diabetes Mellitus Signaling	0.0630957	1.2	0.0132	NaN	NFKBIA,TNF
3-phosphoinositide Degradation	0.0630957	1.2	0.0132	NaN	DUSP1,DUSP2
Relaxin Signaling	0.0645654	1.19	0.013	NaN	NFKBIA,JUN
PKCÎ¸ Signaling in T Lymphocytes	0.0645654	1.19	0.013	NaN	NFKBIA,JUN
GÎ±q Signaling	0.0691831	1.16	0.0126	NaN	NFKBIA,PLCB1
D-myo-inositol (1,4,5)-Trisphosphate Biosynthesis	0.0707946	1.15	0.037	NaN	PLCB1
Tight Junction Signaling	0.074131	1.13	0.012	NaN	JUN,TNF
Aldosterone Signaling in Epithelial Cells	0.074131	1.13	0.012	NaN	DUSP1,PLCB1
Sertoli Cell-Sertoli Cell Junction Signaling	0.0794328	1.1	0.0116	NaN	JUN,TNF
G Protein Signaling Mediated by Tubby	0.0812831	1.09	0.0323	NaN	PLCB1
Inhibition of Angiogenesis by TSP1	0.0831764	1.08	0.0312	NaN	JUN
Th1 and Th2 Activation Pathway	0.0851138	1.07	0.0111	NaN	TNFSF11,JUN
Molecular Mechanisms of Cancer	0.0870964	1.06	0.00773	NaN	NFKBIA,JUN,PLCB1
TWEAK Signaling	0.0870964	1.06	0.0294	NaN	NFKBIA
Cell Cycle Regulation by BTG Family Proteins	0.0954993	1.02	0.027	NaN	BTG2
3-phosphoinositide Biosynthesis	0.0977237	1.01	0.0103	NaN	DUSP1,DUSP2
Thyroid Cancer Signaling	0.100231	0.999	0.0256	NaN	CXCL8
ERK/MAPK Signaling	0.100925	0.996	0.0101	NaN	DUSP1,DUSP2
Role of RIG1-like Receptors in Antiviral Innate Immunity	0.107399	0.969	0.0238	NaN	NFKBIA
Hematopoiesis from Pluripotent Stem Cells	0.107399	0.969	0.0238	NaN	CXCL8
UVC-Induced MAPK Signaling	0.109901	0.959	0.0233	NaN	JUN
EIF2 Signaling	0.111944	0.951	0.00943	NaN	ATF3,PPP1R15A
IL-9 Signaling	0.114815	0.94	0.0222	NaN	TNF
Role of Oct4 in Mammalian Embryonic Stem Cell Pluripotency	0.114815	0.94	0.0222	NaN	NR2F2
Allograft Rejection Signaling	0.121899	0.914	0.0208	NaN	TNF
cAMP-mediated signaling	0.122744	0.911	0.00893	NaN	HCAR3,DUSP1
Cancer Drug Resistance By Drug Efflux	0.124165	0.906	0.0204	NaN	PTGS2
Cardiac Hypertrophy Signaling	0.130617	0.884	0.00858	NaN	JUN,PLCB1
Docosahexaenoic Acid (DHA) Signaling	0.13122	0.882	0.0192	NaN	IL1B
Huntington's Disease Signaling	0.143549	0.843	0.0081	NaN	JUN,PLCB1
Phospholipases	0.147571	0.831	0.0169	NaN	PLCB1
PCP pathway	0.149968	0.824	0.0167	NaN	JUN
Wnt/Ca+ pathway	0.154525	0.811	0.0161	NaN	PLCB1
PXR/RXR Activation	0.157036	0.804	0.0159	NaN	TNF
IL-2 Signaling	0.159221	0.798	0.0156	NaN	JUN
Thrombopoietin Signaling	0.161436	0.792	0.0154	NaN	JUN
Eicosanoid Signaling	0.161436	0.792	0.0154	NaN	PTGS2
UVB-Induced MAPK Signaling	0.163682	0.786	0.0152	NaN	JUN
Agrin Interactions at Neuromuscular Junction	0.165959	0.78	0.0149	NaN	JUN
Xenobiotic Metabolism Signaling	0.168267	0.774	0.00733	NaN	IL1B,TNF
ErbB2-ErbB3 Signaling	0.168267	0.774	0.0147	NaN	JUN
EGF Signaling	0.168267	0.774	0.0147	NaN	JUN
T Helper Cell Differentiation	0.170608	0.768	0.0145	NaN	TNF
Melatonin Signaling	0.172584	0.763	0.0143	NaN	PLCB1
MSP-RON Signaling Pathway	0.177419	0.751	0.0139	NaN	TNF
GPCR-Mediated Integration of Enteroendocrine Signaling Exemplified by an L Cell	0.177419	0.751	0.0139	NaN	PLCB1
BMP signaling pathway	0.181552	0.741	0.0135	NaN	JUN
Role of PI3K/AKT Signaling in the Pathogenesis of Influenza	0.186209	0.73	0.0132	NaN	NFKBIA
GDNF Family Ligand-Receptor Interactions	0.186209	0.73	0.0132	NaN	JUN
VDR/RXR Activation	0.188365	0.725	0.013	NaN	TNFSF11
Angiopoietin Signaling	0.188365	0.725	0.013	NaN	NFKBIA
Neurotrophin/TRK Signaling	0.188365	0.725	0.013	NaN	JUN
Estrogen-Dependent Breast Cancer Signaling	0.192752	0.715	0.0127	NaN	JUN
Role of BRCA1 in DNA Damage Response	0.194984	0.71	0.0125	NaN	RBBP8
Renal Cell Carcinoma Signaling	0.197242	0.705	0.0123	NaN	JUN
IL-3 Signaling	0.201372	0.696	0.012	NaN	JUN
Prolactin Signaling	0.201372	0.696	0.012	NaN	JUN
JAK/Stat Signaling	0.201372	0.696	0.012	NaN	JUN
Leptin Signaling in Obesity	0.205589	0.687	0.0118	NaN	PLCB1
IL-7 Signaling Pathway	0.20797	0.682	0.0116	NaN	JUN
NF-ÎºB Activation by Viruses	0.209894	0.678	0.0115	NaN	NFKBIA
Bladder Cancer Signaling	0.209894	0.678	0.0115	NaN	CXCL8
PEDF Signaling	0.209894	0.678	0.0115	NaN	NFKBIA
TGF-Î² Signaling	0.209894	0.678	0.0115	NaN	JUN
PDGF Signaling	0.216272	0.665	0.0111	NaN	JUN
Prostate Cancer Signaling	0.226986	0.644	0.0105	NaN	NFKBIA
ErbB Signaling	0.231206	0.636	0.0103	NaN	JUN
CDK5 Signaling	0.233346	0.632	0.0102	NaN	EGR1
PAK Signaling	0.237684	0.624	0.01	NaN	TNF
SAPK/JNK Signaling	0.243781	0.613	0.00971	NaN	JUN
GÎ±s Signaling	0.255859	0.592	0.00917	NaN	HCAR3
p53 Signaling	0.260016	0.585	0.00901	NaN	JUN
GPCR-Mediated Nutrient Sensing in Enteroendocrine Cells	0.260016	0.585	0.00901	NaN	PLCB1
Neuropathic Pain Signaling In Dorsal Horn Neurons	0.266073	0.575	0.00877	NaN	PLCB1
Rac Signaling	0.269774	0.569	0.00862	NaN	JUN
iCOS-iCOSL Signaling in T Helper Cells	0.274157	0.562	0.00847	NaN	NFKBIA
Synaptic Long Term Potentiation	0.276058	0.559	0.0084	NaN	PLCB1
Fc Epsilon RI Signaling	0.276058	0.559	0.0084	NaN	TNF
Pancreatic Adenocarcinoma Signaling	0.277971	0.556	0.00833	NaN	PTGS2
Sperm Motility	0.277971	0.556	0.00833	NaN	PLCB1
Phagosome Formation	0.283792	0.547	0.00813	NaN	PLCB1
Sphingosine-1-phosphate Signaling	0.285759	0.544	0.00806	NaN	PLCB1
CCR3 Signaling in Eosinophils	0.289734	0.538	0.00794	NaN	PLCB1
Cellular Effects of Sildenafil (Viagra)	0.289734	0.538	0.00794	NaN	PLCB1
Cdc42 Signaling	0.295121	0.53	0.00775	NaN	JUN
Th1 Pathway	0.297167	0.527	0.00769	NaN	TNFSF11
p70S6K Signaling	0.299226	0.524	0.00763	NaN	PLCB1
Androgen Signaling	0.308319	0.511	0.00735	NaN	JUN
Th2 Pathway	0.327341	0.485	0.00685	NaN	JUN
Dopamine-DARPP32 Feedback in cAMP Signaling	0.352371	0.453	0.00625	NaN	PLCB1
Glioblastoma Multiforme Signaling	0.353997	0.451	0.00621	NaN	PLCB1
Synaptic Long Term Depression	0.366438	0.436	0.00595	NaN	PLCB1
Tec Kinase Signaling	0.366438	0.436	0.00595	NaN	TNF
Germ Cell-Sertoli Cell Junction Signaling	0.368129	0.434	0.00592	NaN	TNF
Wnt/Î²-catenin Signaling	0.368129	0.434	0.00592	NaN	JUN
Regulation of the Epithelial-Mesenchymal Transition Pathway	0.398107	0.4	0.00535	NaN	EGR1
NRF2-mediated Oxidative Stress Response	0.403645	0.394	0.00526	NaN	JUN
Gap Junction Signaling	0.404576	0.393	0.00524	NaN	PLCB1
Thrombin Signaling	0.420727	0.376	0.00498	NaN	PLCB1
Breast Cancer Regulation by Stathmin1	0.425598	0.371	0.0049	NaN	PLCB1
CREB Signaling in Neurons	0.435512	0.361	0.00476	NaN	PLCB1
Role of NFAT in Cardiac Hypertrophy	0.444631	0.352	0.00463	NaN	PLCB1
Phospholipase C Signaling	0.472063	0.326	0.00426	NaN	PLCB1
Signaling by Rho Family GTPases	0.49545	0.305	0.00398	NaN	JUN
