# Supplementary material for: Macrophages Infected by a Pathogen and a Non-pathogen Spotted Fever Group Rickettsia Reveal Differential Reprogramming Signatures Early in Infection
Source: Front Cell Infect Microbiol. 2019 Apr 10;9:97. doi: 10.3389/fcimb.2019.00097 (PMC6467950; doi:10.3389/fcimb.2019.00097)
Supplement: Supplementary file 6 [file Table_6.XLSX]

## Sheet: Sheet1
Macrophages infected by a pathogen and a non-pathogen Spotted Fever Group Rickettsia reveal differential reprogramming signatures early in infection
Pedro Curto, Sean P. Riley, Isaura Simões*, Juan J. Martinez*
*Corresponding authors: Isaura Simões and Juan J. Martinez
Table S6. Expression patterns of DE genes categorized in inflammatory and innate immune responses to infection in R. conorii- and R. montanensis-infected THP-1 macrophages (Associated with Fig. 3).
Sheet A - List of the DE genes categorized in inflammatory response according to biological process GO terms for R. conorii- and R. montanensis-infected THP-1 macrophages.
Sheet B - List of the DE genes categorized in toll-like signaling pathway according to KEGG pathways for R. conorii- and R. montanensis-infected THP-1 macrophages.
Sheet C - List of the DE genes categorized in NF-κB signaling pathway according to KEGG pathways for R. conorii- and R. montanensis-infected THP-1 macrophages.
Sheet D - List of the DE genes categorized in TNF signaling pathway according to KEGG pathways for R. conorii- and R. montanensis-infected THP-1 macrophages.

## Sheet: Sheet A
Gene I.D.	Gene description	Log2 Fold Change (R.con/Uninf.)	Log2 Fold Change (R.mont./Uninf.)
BCL6	B-cell CLL/lymphoma 6	1.1	n.s.
CCL20	C-C motif chemokine ligand 20	4.57	2.97
CCL3L3	C-C motif chemokine ligand 3 like 3	7.05	5.08
CCL3	C-C motif chemokine ligand 3	5.55	3.78
CCL4L2	C-C motif chemokine ligand 4 like 2	8.59	6.48
CCR1	C-C motif chemokine receptor 1	-0.56	n.s.
CCRL2	C-C motif chemokine receptor like 2	1.05	n.s.
CXCL1	C-X-C motif chemokine ligand 1	5.59	3.84
CXCL3	C-X-C motif chemokine ligand 3	5.55	3.35
CXCL8	C-X-C motif chemokine ligand 8	4.24	2.95
CD14	CD14 molecule	-0.86	n.s.
CD180	CD180 molecule	-0.59	n.s.
FOS	Fos proto-oncogene, AP-1 transcription factor subunit	1.21	n.s.
NFKBIZ	NFKB inhibitor zeta	4.53	2.78
NLRP3	NLR family pyrin domain containing 3	1.14	n.s.
REL	REL proto-oncogene, NFKB subunit	0.66	n.s.
SMAD1	SMAD family member 1	-1.75	n.s.
TNFAIP3	TNF alpha induced protein 3	3.68	2.08
ADGRE5	Adhesion G protein-coupled receptor E5	-0.66	n.s.
CDO1	Cysteine dioxygenase type 1	-1.82	n.s.
ECM1	Extracellular matrix protein 1	-0.74	n.s.
IL1A	Interleukin 1 alpha	5.59	n.s.
IL1B	Interleukin 1 beta	2.98	1.41
IL23A	Interleukin 23 subunit alpha	1.38	n.s.
NFKB2	Nuclear factor kappa B subunit 2	1.1	n.s.
NFE2L2	Nuclear factor, erythroid 2 like 2	1.28	n.s.
PTX3	Pentraxin 3	1.75	n.s.
PTGS2	Prostaglandin-endoperoxide synthase 2	4.86	2.74
RIPK2	Receptor interacting serine/threonine kinase 2	1.32	n.s.
SCG2	Secretogranin II	-0.99	n.s.
TICAM1	Toll like receptor adaptor molecule 1	0.53	n.s.
TNF	Tumor necrosis factor	7.03	5.34
ZC3H12A	Zinc finger CCCH-type containing 12 A	2.39	1.06

## Sheet: Sheet B
Gene I.D.	Gene description	Log2 Fold Change (R.con/Uninf.)	Log2 Fold Change (R.mont./Uninf.)
CCL3L3	C-C motif chemokine ligand 3 like 3	7.05	5.08
CCL3	C-C motif chemokine ligand 3	5.55	3.78
CCL4L2	C-C motif chemokine ligand 4 like 2	8.59	6.48
CXCL8	C-X-C motif chemokine ligand 8	4.24	2.95
CD14	CD14 molecule	-0.86	n.s.
FOS	Fos proto-oncogene, AP-1 transcription factor subunit	1.21	n.s.
JUN	Jun proto-oncogene, AP-1 transcription factor subunit	3.14	1.35
NFKBIA	NFKB inhibitor alpha	5.29	3.16
IL1B	Interleukin 1 beta	2.98	1.41
TICAM1	Toll like receptor adaptor molecule 1	0.53	n.s.
TNF	Tumor necrosis factor	7.93	5.34

## Sheet: Sheet C
Gene I.D.	Gene description	Log2 Fold Change (R.con/Uninf.)	Log2 Fold Change (R.mont./Uninf.)
CD14	CD 14 molecule	-0.86	n.s.
TICAM1	Toll like receptor adaptor molecule 1	0.53	n.s.
TNFSF11	Tumor necrosis factor superfamily member 11	n.s.	2.12
NFKB2	Nuclear factor kappa B subunit 2	1.1	n.s.
TNF	Tumor necrosis factor	7.93	5.34
IL1B	Interleukin 1 beta	2.98	1.41
NFKBIA	NKFB inhibitor alpha	5.29	3.16
TNFAIP3	TNF alpha induced protein 3	3.68	2.08
ICAM1	Intercellular adhesion molecule 1	1.63	n.s.
PTGS2	Prostaglandin-endoperoxide synthase 2	4.86	2.74
CCL4L2	C-C motif chemokine ligand 4 like 2	8.59	6.48
GADD45B	Growth arrest and DNA damage inducible beta	1.45	n.s.
TRAF1	TNF receptor associated factor 1	1.44	n.s.
BCL2A1	BCL2 related protein A1	1.2	n.s.
CXCL8	C-X-C motif chemokine ligand 8	4.24	n.s.
PLAU	Plasminogen activator, urokinase	1.45	n.s.

## Sheet: Sheet D
Gene I.D.	Gene description	Log2 Fold Change (R.con/Uninf.)	Log2 Fold Change (R.mont./Uninf.)
BCL3	B-cell CLL/lymphoma 3	1.87	n.s.
CCL20	C-C motif chemokine ligand 20	4.57	2.97
CXCL1	C-X-C motif chemokine ligand 1	5.59	3.84
CXCL3	C-X-C motif chemokine ligand 3	5.55	3.35
FOS	Fos proto-oncogene, AP-1 transcription factor subunit	1.21	n.s.
JUN	Jun proto-oncogene, AP-1 transcription factor subunit	3.14	1.35
JUNB	JunB proto-oncogene, AP-1 transcription factor subunit	3.06	1.3
NFKBIA	NFKB inhibitor alpha	5.29	3.16
TNFAIP3	TNF alpha induced protein 3	3.68	2.08
TRAF1	TNF receptor associated factor 1	1.44	n.s.
CREB5	cAMP responsive element binding protein 5	2.65	n.s.
EDN1	Endothelin 1	2.15	1.62
ICAM1	Intracellular adhesion molecule 1	1.63
IL1B	Interleukin 1 beta	2.98	1.41
PTGS2	Prostaglandin-endoperoxide synthase 2	4.86	2.74
SOCS3	Supressor of cytokine signaling 3	4.89	n.s.
TNF	Tumor necrosis factor	7.93	5.34
