# Supplementary material for: Macrophages Infected by a Pathogen and a Non-pathogen Spotted Fever Group Rickettsia Reveal Differential Reprogramming Signatures Early in Infection
Source: Front Cell Infect Microbiol. 2019 Apr 10;9:97. doi: 10.3389/fcimb.2019.00097 (PMC6467950; doi:10.3389/fcimb.2019.00097)
Supplement: Supplementary file 11 [file Table_11.xlsx]

## Sheet: Sheet1
Macrophages infected by a pathogen and a non-pathogen Spotted Fever Group Rickettsia reveal differential reprogramming signatures early in infection
Pedro Curto, Sean P. Riley, Isaura Simões*, Juan J. Martinez*
*Corresponding authors: Isaura Simões and Juan J. Martinez
Table S11. Contribution of DE genes in R. conorii- and R. montanensis-infected THP-1 macrophages for positive and negative regulation of transcription from RNA polymerase II promoter according to biological process GO terms and transcription according to IPA (Associated with Fig. 7).
Sheet A - List of the DE genes categorized in positive regulation of transcription from RNA polymerase II promoter according to biological process GO terms for R. conorii- and R. montanensis-infected THP-1 macrophages
Sheet B - List of the DE genes categorized in negative regulation of transcription from RNA polymerase II promoter according to biological process GO terms for R. conorii- and R. montanensis-infected THP-1 macrophages

## Sheet: Sheet A
Gene I.D.	Gene description	Log2 Fold Change (R.con/Uninf.)	Log2 Fold Change (R.mont./Uninf.)
BCL3	B-cell CLL/lymphoma 3	1.87	n.s.
CEBPD	CCAAT/enhancer binding protein delta	0.62	n.s.
CITED2	Cbp/p300 interacting transactivator with Glu/Asp rich carboxy-terminal domain 2	0.74	n.s.
CITED4	Cbp/p300 interacting transactivator with Glu/Asp rich carboxy-terminal domain 4	0.88	n.s.
E2F7	E2F transcription factor 7	0.78	n.s.
ETS2	ETS proto-oncogene 2, transcription factor	1.07	n.s.
FOSL1	FOS like 1, AP-1 transcription factor subunit	1.01	n.s.
FOS	Fos proto-oncogene, AP-1 transcription factor subunit	1.21	n.s.
FOSB	FosB proto-oncogene, AP-1 transcription factor subunit	4.02	n.s.
JUN	Jun proto-oncogene, AP-1 transcription factor subunit	3.14	1.35
JUNB	JunB proto-oncogene, AP-1 transcription factor subunit	3.06	1.3
JUND	JunD proto-oncogene, AP-1 transcription factor subunit	0.8	n.s.
KLF2	Kruppel like factor 2	2.5	n.s.
MAFF	MAF bZIP transcription factor F	1.74	n.s.
NFKBIA	NFKB inhibitor alpha	5.29	3.16
NLRP3	NLR family pyrin domain containing 3	1.14	n.s.
PLAGL2	PLAG1 like zinc finger 2	0.93	n.s.
REL	REL proto-oncogene, NF-kB subunit	0.66	n.s.
SERTAD1	SERTA domain containing 1	0.6	n.s.
SMAD7	SMAD family member 7	0.85	n.s.
ATF3	Activating transcription factor 3	3.08	1.34
CCNL1	Cyclin L1	0.65	n.s.
CSRNP1	Cysteine and serine rich nuclear protein 1	1.75	n.s.
EGR1	Early growth response 1	3.3	0.8
EGR2	Early growth response 2	0.91	n.s.
EDN1	Endothelin 1	2.15	1.61
IL1A	Interleukin 1 alpha	5.59	n.s.
IL1B	Interleukin 1 beta	2.98	1.4
IL23A	Interleukin 23 subunit alpha	1.38	n.s.
KDM6B	Lysine demethylase 6B	2.17	n.s.
NAMPT	Nicotinamide phosphoribosyltransferase	1.25	n.s.
NFKB2	Nuclear factor kappa B subunit 2	1.1	n.s.
NFE2L2	Nuclear factor, erythroid 2 like 2	1.28	n.s.
OSR2	Odd-skipped related transciption factor 2	1.78	n.s.
OSM	Oncostatin M	3.99	n.s.
RIPK2	Receptor interacting serine/threonine kinase 2	1.31	n.s.
TNF	Tumor necrosis factor	7.93	5.34
MYC	V-myc avian myelocytomatosis viral oncogene homolog	0.71	n.s.
ZC3H12A	Zinc finger CCCH-type containing 12A	2.39	1.06
KLF5	Kruppel like factor 5	n.s.	3.65
TNFSF11	Tumor necrosis factor superfamily member 11	n.s.	2.12
CCNL2	Cyclin L2	-0.61	n.s.
NOTCH1	Notch 1	-0.7	n.s.
ENG	Endoglin	-0.75	n.s.
ADRB2	Adrenoceptor beta 2	-1.08	n.s.
SMAD1	SMAD family member 1	-1.75	n.s.
SLC40A1	Solute carrier family 40 member 1	n.s.	-1.92

## Sheet: Sheet B
Gene I.D.	Gene description	Log2 Fold Change (R.con/Uninf.)	Log2 Fold Change (R.mont./Uninf.)
BCL6	B-cell CLL/lymphoma 6	1.1	n.s.
BTG2	BTG anti-proliferation factor 2	2.98	1.07
CITED2	Cbp/p300 interacting transactivator with Glu/Asp rich carboxy-terminal domain 2	0.74	n.s.
E2F7	E2F transcription factor 7	0.78	n.s.
ETS2	ETS proto-oncogene 2, transcription factor	1.07	n.s.
ETV3	ETS variant 3	0.54	n.s.
FOSB	FosB proto-oncogene, AP-1 transcription factor subunit	4.01	n.s.
JUNB	JunB proto-oncogene, AP-1 transcription factor subunit	3.06	1.3
JUND	JunD proto-oncogene, AP-1 transcription factor subunit	0.8	n.s.
KLF10	Kruppel like factor 10	2.4	0.85
MXD1	MAX dimerization protein 1	0.81	n.s.
PRDM1	PR/SET domain 1	2.05	n.s.
REL	REL proto-oncogene, NF-kB subunit	0.66	n.s.
SMAD7	SMAD family member 7	0.85	n.s.
ZFP36	ZFP36 ring finger protein	2.76	0.76
ATF3	Activating transcription factor 3	3.08	1.34
BHLHE40	Basic helix-loop-helix family member e40	2.49	n.s.
EGR1	Early growth response 1	3.32	0.8
EDN1	Endothelin 1	2.15	1.62
MSC	Musculin	0.89	n.s.
NFKB2	Nuclear factor kappa B subunit 2	1.1	n.s.
NFIL3	Nuclear factor, interleukin 3 regulated	0.47	n.s.
OSR2	Odd-skipped related transciption factor 2	1.78	n.s.
PLK3	Polo like kinase 3	1.14	n.s.
SNAI1	Snail family transcriptional repressor 1	2.75	n.s.
TNF	Tumor necrosis factor	7.93	5.34
MYC	V-myc avian myelocytomatosis viral oncogene homolog	0.71	n.s.
ZNF565	Zinc finger protein 565	2.35	n.s.
NR2F2	Nuclear receptor subfamily 2 group F member 2	n.s.	3.69
KLF5	Kruppel like factor 5	n.s.	3.65
NOTCH1	Notch 1	-0.7	n.s.
ELANE	Elastase, neutrophil expressed	-0.71	n.s.
ZNF536	Zinc finger protein 536	-0.73	n.s.
ENG	Endoglin	-0.75	n.s.
ID1	Inhibitor of DNA binding 1, HLH protein	-1.23	n.s.
RBBP8	RB binding protein 8, endonuclease	-2.55	-2.57
